# Supplementary material for: Investigation of aromatic compounds and olfactory profiles in cocoa pulp fermentation using yeast-based starters: A Volatilomics and machine learning approach
Source: Food Chem X. 2025 Feb 25;26:102315. doi: 10.1016/j.fochx.2025.102315 (PMC11914200; doi:10.1016/j.fochx.2025.102315)
Supplement: Supplementary file 4 — Supplementary material 4 [file mmc4.xlsx]

## Sheet: VOCs dataset
RT	Compound	Class	R01_d1	R01_d2	R01_d3	R01_d4	R01_d5	R02_d1	R02_d2	R02_d3	R02_d4	R02_d5	R03_d1	R03_d2	R03_d3	R03_d4	R03_d5	R04_d1	R04_d2	R04_d3	R04_d4	R04_d5	R05_d1	R05_d2	R05_d3	R05_d4	R05_d5	R06_d1	R06_d2	R06_d3	R06_d4	R06_d5	R07_d1	R07_d2	R07_d3	R07_d4	R07_d5	R08_d1	R08_d2	R08_d3	R08_d4	R08_d5	R09_d1	R09_d2	R09_d3	R09_d4	R09_d5	R10_d1	R10_d2
3.062	Ethyl Acetate	Ethyl Ester	0.0789	0.1616	0	0.2275	0.2441	0.1737	2.2679	3.1866	2.8651	2.0949	0.1003	0.148	0.1237	0.2045	0.0894	0.057	0.0852	0.1209	0.146	0.1425	0.0505	0.0775	0.0946	0.1489	0.1949	0.058	0.0539	0.0597	0.0795	0.1254	0.0612	0.0678	0.0775	0.0831	0.0677	0.0599	0.126	0.1551	0.1584	0.1729	0.2688	1.4229	1.3533	1.219	1.1716	0.3786	0.3455
3.773	Ethanol	Alcohol	5.1798	5.7248	7.4358	5.0584	4.4996	1.3651	2.3309	3.1974	2.215	0	2.0288	5.6676	3.9689	6.1421	2.0744	3.5979	3.895	4.122	4.1163	3.1259	3.7898	3.8894	3.8256	4.7072	4.3832	3.3933	2.8308	3.0439	3.5209	3.8612	3.9845	3.4412	4.0125	4.2686	3.5475	3.9622	4.8745	4.1953	3.8353	3.4875	1.0399	2.6609	2.7805	2.8592	2.8069	0.0355	0.585
8.024	Isobutanol	Alcohol	0	0.102	0.1489	0.0941	0.0245	0	0	0.0312	0	0	0.0375	0.0986	0.0754	0.1079	0.04	0.0627	0.0654	0.0753	0.073	0.0555	0.0643	0.067	0.0701	0.0796	0.0839	0.0544	0.0468	0.0552	0.0576	0.071	0.0701	0.0568	0.0709	0.0693	0.0592	0.073	0.0901	0.0831	0.0747	0.0709	0	0.0393	0.0467	0.0443	0.0538	0	0
8.652	Isoamyl Acetate	Other Ester	0.2407	0.2876	0.2947	0.1719	0.1258	0	0.2176	0.2844	0.1573	0.059	0.0632	0.2913	0.1956	0.1775	0.0737	0.226	0.1732	0.1822	0.1279	0.1177	0.2183	0.2286	0.1931	0.1528	0.1734	0.226	0.1639	0.1594	0.1088	0.1268	0.2728	0.1846	0.2172	0.1835	0.1484	0.1876	0.1516	0.1951	0.1453	0.1276	0.0592	0.2327	0.1962	0.1351	0.1168	0.0359	0.0526
11.134	Methyl Hexanoate	Other Ester	0	0	0	0	0	0.0515	0	0	0	0	0	0	0	0	0	0	0.0269	0	0	0	0	0	0	0	0	0	0	0	0	0	0	0	0	0	0	0	0	0	0	0	0.0468	0	0	0	0	0	0
12.223	Isoamyl Alcohol	Alcohol	0.8813	1.363	0.7852	1.3366	0.7808	0.2504	0	0	0	0	0.4649	1.4503	0.9442	0.9959	0.4883	0.7794	0.9256	0.9598	0.9934	0.8574	0.723	0.9112	0.8616	1.0232	0.7135	0.6951	0.618	0.6373	0.8015	0.6124	0.9054	0.8543	0.9149	0.7126	0.723	0.4922	0.9836	1.1278	1.0287	0.9343	0.0026	0.1076	0.1156	0.3109	0.5375	0	0
12.317	1-Heptanol	Alcohol	0	0	0	0	0	0	0	0	0	0.0598	0	0	0	0	0	0	0	0	0	0	0	0	0	0	0	0	0	0	0	0	0	0	0	0	0	0	0	0	0	0	0	0	0	0	0	0	0.0208
12.317	2,3,3-trimethyl-Cyclobutanone	Others	0	0	0	0	0	0	0.1527	0.0021	0.0206	0	0	0	0	0	0	0	0	0	0	0	0	0	0	0	0	0	0	0	0	0	0	0	0	0	0	0	0	0	0	0	0	0.2268	0	0.0657	0	0	0.028
12.736	Ethyl Hexanoate	Ethyl Ester	0.2466	0.7502	0.5454	0.5777	0.9024	0	0	0	0	0	0.229	0.5852	0.5162	1.3042	0.2438	0.625	0.4946	0.5449	0.4477	0.3888	0.5884	0.3964	0.477	0.5752	0.8135	0.5719	0.3128	0.3728	0.3659	0.7683	0.6374	0.3183	0.4507	0.7394	0.4611	0.415	0.506	0.5351	0.4726	0.3799	0	0	0	0	0	0	0
14.337	Acetoin	Others	0	0	0	0	0	0	0.1101	0.2086	0.375	0.4229	0	0	0	0	0	0	0	0	0	0	0	0	0	0	0	0	0	0	0	0	0	0	0	0	0	0	0	0	0	0	0	0	0.0128	0.0121	0.0125	0	0
16.463	Ethyl Heptanoate	Ethyl Ester	0	0.0134	0.0284	0.013	0.0187	0	0	0	0	0	0.0041	0.0109	0.0135	0.0191	0.0082	0	0	0.0103	0.0105	0.0095	0	0	0.0154	0.0157	0.0183	0	0	0.0083	0.0083	0.0119	0	0	0.0112	0.0072	0.0158	0	0.0076	0.0162	0.0162	0.0131	0	0	0	0	0	0	0
18.222	2-Nonanone	Others	0	0	0	0	0	0	0	0	0	0	0	0	0	0	0.0025	0	0	0	0	0.0038	0	0	0	0	0.0052	0	0	0	0	0.0045	0	0	0	0	0	0	0	0	0	0.0036	0	0	0	0	0	0	0
18.326	Methyl Octanoate	Other Ester	0	0	0	0	0	0	0	0	0	0	0	0	0	0	0	0	0.0159	0	0	0	0.0257	0	0	0	0	0	0	0	0	0	0	0	0	0	0	0	0	0	0	0	0	0	0	0	0	0	0
18.379	Nonanal	Aldehyde	0	0.0089	0.0317	0	0.0154	0.0164	0.0073	0.0187	0.0112	0.028	0.0038	0.0117	0.0152	0.0178	0.0058	0	0	0.0111	0.0089	0.0122	0	0.0052	0.0119	0.0115	0.0153	0	0	0.0071	0.0046	0.0106	0	0.0044	0.0125	0.0068	0.0154	0	0.008	0.0159	0.0141	0.0225	0	0.0041	0.0044	0	0.0041	0.0033	0.0057
19.007	Tetradecane	Others	0	0.0148	0.0081	0.0168	0.0126	0	0.0078	0	0.0166	0.0074	0.002	0.0092	0.0052	0.0131	0.0028	0	0.0082	0.0045	0.0047	0.0039	0	0.006	0.0038	0.0086	0.0056	0	0.005	0.0033	0.0084	0.0054	0	0.0108	0.0042	0.0075	0.004	0	0.0067	0.0038	0.0042	0.0041	0	0.0048	0.0019	0.0042	0	0	0.0043
19.866	Ethyl Octanoate	Ethyl Ester	0.613	4.7114	7.4512	3.5236	4.1154	0.0171	0	0	0	0	1.0786	4.122	3.6896	4.2364	1.7746	1.897	1.6071	2.8794	2.6481	2.216	1.324	1.6188	2.8862	3.2551	2.9039	1.1391	1.1029	2.7138	2.5714	3.3293	1.2053	1.0516	3.3449	2.2389	2.9644	1.4517	2.6484	3.315	2.8097	2.3823	0.0159	0.057	0.1621	0.1585	0	0.0085	0
19.981	Ethyl Carbonate (st)	Ethyl Ester	0	0	0	0	0	0.0414	0.0176	0.025	0.037	0.0296	0	0.008	0	0	0	0	0	0	0	0	0.0164	0.0107	0.0115	0.009	0.0097	0	0.0044	0	0	0	0	0	0.0058	0.0114	0	0.018	0.0124	0.0075	0.0087	0.0107	0.0202	0.0077	0.0049	0.0059	0.0035	0.0315	0.01
20.012	Acetic acid	Acid	0.086	0.0247	0.0257	0.0261	0.0262	0.0428	0.2486	0.4099	1.3541	1.3538	0.0121	0.0116	0.0184	0.0259	0.0221	0.013	0.0886	0.0185	0.0272	0.0186	0.0208	0.0849	0.0175	0.0105	0.0102	0.0132	0.0375	0.0343	0.0138	0.0108	0.0119	0.0284	0.0528	0.0611	0.0495	0.0195	0.0504	0.0499	0.0577	0.0596	0	0.0024	0.0048	0.01	0.0499	0.009	0.418
20.305	Furfural	Aldehyde	0.0136	0	0	0	0	0.0211	0	0	0	0	0	0	0	0	0	0	0	0	0	0	0	0	0	0	0	0	0	0	0	0	0	0	0	0	0	0	0	0	0	0	0	0	0	0	0	0.0117	0
20.64	Isopentyl hexanoate	Other Ester	0	0	0	0.0096	0.0086	0	0	0	0	0	0.0059	0.0155	0.01	0.0124	0.007	0.0118	0.0072	0.0117	0.0107	0.0076	0.0108	0.0094	0.0143	0.0111	0.0077	0.0099	0.0045	0	0.0115	0.0079	0.0112	0.0072	0	0.0078	0	0.0107	0	0.0091	0.011	0.0091	0	0	0	0	0	0	0
20.651	Isopentyl 4-Methylpentanoate	Other Ester	0	0.0299	0	0	0	0	0	0	0	0	0	0	0	0	0	0	0	0	0	0	0	0	0	0	0	0	0	0.0082	0	0	0	0	0.0074	0	0.0106	0	0	0	0	0	0	0	0	0	0	0	0
20.755	2-Nonanol Acetate	Other Ester	0	0	0	0	0	0	0	0	0	0	0	0	0	0	0	0	0	0.0062	0	0	0	0.0049	0.0089	0.0054	0.0055	0	0	0	0	0	0	0	0	0	0	0	0.0079	0.0052	0.0061	0.0069	0	0	0	0	0	0	0
21.143	Octyl Acetate	Other Ester	0	0.0082	0.0081	0	0	0	0	0	0	0	0	0	0.0036	0	0	0	0	0	0	0	0	0	0.0048	0	0	0	0.0019	0.004	0.0035	0	0	0	0.0032	0	0.0045	0	0	0	0	0	0	0	0	0	0	0	0
21.425	Ethyl 7-Octenoate	Ethyl Ester	0	0.0071	0.011	0	0	0	0	0	0	0	0	0	0.0054	0.0051	0.0016	0	0	0.0036	0.0037	0.0022	0	0	0.0053	0.0046	0.0028	0	0	0.0044	0.0041	0.0057	0	0	0.0059	0.004	0.0058	0	0.0032	0.0044	0.004	0.0018	0	0	0	0	0	0	0
21.614	1-(2-Furanyl)ethanone	Aldehyde	0	0	0	0	0	0	0.004	0.0058	0.0075	0	0	0	0	0	0	0	0	0	0	0	0	0	0	0	0	0	0	0	0	0	0	0	0	0	0	0	0	0	0	0	0	0	0	0	0	0.0041	0.0031
22.096	Benzaldehyde	Aldehyde	0.2457	0.0137	0.005	0.0147	0.012	0.0398	0.0504	0.0664	0.1198	0.2397	0.0116	0.0207	0.0114	0.0168	0.005	0.0518	0.0196	0.0121	0.0078	0.0082	0.03	0.011	0.0066	0.009	0.0085	0.0421	0.0107	0.0028	0.0069	0.0085	0.0778	0.0177	0.0093	0.0147	0.0038	0.1129	0.0168	0.0082	0.0068	0.0073	0.1575	0.1129	0.0155	0.0242	0.061	0.0567	0.0987
22.19	Pentadecane	Others	0	0.0079	0	0.0067	0.0089	0	0	0	0	0	0	0.005	0	0.0057	0	0	0.004	0	0	0	0	0.0035	0	0.0041	0	0	0.0028	0	0.0048	0.0038	0	0.0076	0	0.0038	0	0	0.0046	0	0	0	0	0	0	0	0	0	0
22.556	Propyl octanoate	Other Ester	0	0.0089	0.0123	0	0.0076	0	0	0	0	0	0	0.0086	0.0073	0.007	0.0031	0	0.0032	0.0043	0.0041	0.0038	0	0.0039	0.0052	0.0057	0.0049	0	0.0027	0.0054	0.0051	0.0061	0	0	0.007	0.0048	0.0063	0	0.0053	0.0061	0.0044	0.0042	0	0	0	0	0	0	0
22.776	2-Nonenal, (E)-	Aldehyde	0	0	0	0	0	0	0	0	0	0	0	0.0055	0	0	0	0	0.0038	0	0	0	0	0.0041	0	0	0	0	0.0024	0	0	0	0	0.004	0	0	0	0	0.0045	0.0038	0.0035	0.0031	0	0	0	0	0	0	0
22.787	Furfuryl Acetate	Other Ester	0	0	0	0	0	0	0.0137	0.0115	0	0	0	0	0	0	0	0	0	0	0	0	0	0	0	0	0	0	0	0	0	0	0	0	0	0	0	0	0	0	0	0	0	0.0051	0.0024	0	0	0	0.006
23.363	Linalool	Alcohol	0	0.0064	0	0.0079	0.0047	0	0	0.0077	0.014	0	0.0022	0.0064	0.0045	0.0062	0.0025	0	0.0064	0.007	0.0055	0.0047	0	0.005	0	0.0051	0	0	0.0033	0.0025	0.0031	0.0049	0	0.0051	0.0041	0.0051	0	0	0.0043	0	0.0049	0.0041	0	0.0036	0.0037	0.004	0.0058	0	0
23.582	Isobutyl Octanoate	Other Ester	0	0.0127	0.0206	0.0096	0.0086	0	0	0	0	0	0.0037	0.0101	0.0085	0.0104	0.0044	0	0.0046	0.0067	0.0068	0.0055	0	0.0047	0.0069	0.0091	0.0087	0	0.0031	0.0057	0.0071	0.0094	0	0.0037	0.0068	0.0064	0.0079	0	0.0079	0.0085	0.0077	0.0067	0	0	0	0	0	0	0
23.698	5-Methylfurfural	Aldehyde	0.0225	0.009	0.0108	0.0071	0.0105	0	0.0071	0.0141	0.0212	0.0352	0.0051	0.0095	0.009	0.0126	0.0035	0	0.0069	0.0091	0.0082	0.0061	0	0.0047	0.0053	0.0054	0.0069	0	0.0061	0.0046	0.0057	0.0071	0	0.0049	0.0065	0.0077	0.0055	0	0.008	0.0074	0.006	0.0082	0	0.0038	0.0035	0.0048	0.0053	0	0.0072
24.504	2,3-Butanediol Diacetate	Other Ester	0.0127	0	0.019	0	0	0	0.0308	0.0388	0.0512	0.0403	0.008	0.023	0	0	0	0.0169	0	0	0	0.014	0.0235	0.0216	0	0.0244	0.0244	0.0082	0.0065	0	0	0	0.0167	0	0	0.0165	0.0122	0	0.0208	0.0223	0.0194	0	0.0191	0.0099	0.0093	0	0	0	0
24.504	2-Isoamyl Acetate	Other Ester	0	0.014	0	0.0147	0	0	0	0	0	0	0	0	0	0	0	0	0	0	0	0	0	0	0	0	0	0	0	0	0.0084	0	0	0	0	0	0	0	0	0	0	0	0	0	0	0	0	0	0
25.247	Hexadecane	Others	0	0.005	0.0063	0.0047	0.0091	0	0	0	0	0	0.002	0.0053	0	0	0.0023	0	0.0042	0.0042	0.0037	0.0033	0	0.0038	0	0	0	0	0.0029	0.0038	0.0066	0.0074	0	0.0126	0	0	0	0	0.0076	0.0029	0.0035	0.0026	0	0.0021	0	0	0	0	0.0041
25.519	Methionyl Acetate	Other Ester	0	0	0	0	0	0	0.0076	0.0078	0	0	0	0	0	0	0	0	0	0	0	0	0	0	0	0	0	0	0	0	0	0	0	0	0	0	0	0	0	0	0	0	0	0.0068	0.0059	0.0048	0.0027	0	0
25.655	Benzeneacetaldehyde	Aldehyde	0	0	0	0.0059	0.0078	0	0.0166	0.0239	0.0577	0.096	0.0026	0.0056	0	0.0057	0.0022	0	0.0041	0	0	0.0031	0	0.0037	0	0	0	0	0.0027	0	0	0	0	0.0042	0	0.005	0	0	0.0042	0.0039	0	0.0033	0	0.0028	0.0027	0.003	0.0031	0.0066	0.0253
25.928	Acetophenone	Others	0	0	0	0	0	0	0	0	0	0	0	0	0	0	0	0	0.0038	0	0	0	0	0.0035	0	0	0	0	0.0033	0	0	0	0	0	0	0	0	0	0.0054	0	0	0	0	0	0	0	0	0.0076	0.0058
26.127	Ethyl Decanoate	Ethyl Ester	0.5429	2.8319	4.9226	2.2636	2.5842	0	0.0607	0.1242	0.1345	0.0942	0.8012	2.1175	2.2281	2.7704	0.9976	0.606	0.8035	1.6075	1.595	1.3262	0.4912	0.869	1.6099	2.1348	1.6781	0.4455	0.7448	1.8318	2.0801	2.4131	0.3747	0.6641	1.7744	1.4853	1.9513	0.5774	1.3504	1.8415	1.6415	1.2762	0.0123	0.0665	0.2033	0.2302	0.2168	0	0.0082
26.284	Butanoic Acid	Acid	0	0	0	0	0	0	0	0	0	0.0281	0	0	0	0	0	0	0	0	0	0	0	0	0	0	0	0	0	0	0	0	0	0	0	0	0	0	0	0	0	0	0	0	0	0	0	0	0.0034
26.713	3-Methylbutyl Octanoate	Other Ester	0.0446	0.0969	0.1529	0.0769	0.0848	0	0	0	0	0	0.0259	0.0795	0.0559	0.0835	0.0297	0.0412	0.0423	0.051	0.0513	0.0366	0.0402	0.0395	0.0511	0.0684	0.0575	0.0396	0.0321	0.049	0.0561	0.0646	0.0399	0.0357	0.0439	0.0493	0.0391	0.0399	0.0628	0.0555	0.0526	0.0415	0	0	0	0	0.0025	0	0
26.922	Isovaleric Acid	Acid	0	0	0	0	0	0	0.0618	0	0.1446	0.4782	0.0095	0	0	0	0.0073	0	0	0	0.0071	0	0	0	0	0	0.0121	0	0	0	0	0	0	0	0	0	0	0	0	0	0.0042	0.0059	0	0	0	0	0	0.0121	0.0524
27.132	Isopentanoic Acid	Acid	0	0	0	0.0185	0.0243	0	0	0.0886	0	0	0	0	0	0.0081	0	0	0	0	0	0.0086	0	0	0	0	0	0	0	0	0	0.0061	0	0	0	0	0	0	0	0	0	0	0	0	0	0	0	0	0
27.289	Decyl Acetate	Other Ester	0.015	0.0321	0.0542	0.0217	0.0306	0	0	0	0	0	0.0094	0.0263	0.0175	0	0.0087	0.0126	0.0178	0.0204	0.0148	0.014	0	0.0155	0.0163	0	0.0188	0.0084	0.0168	0.0119	0.0163	0.0181	0	0	0	0	0.0092	0.0146	0.0319	0.0216	0.0171	0.0117	0	0	0	0	0	0	0
27.55	Ethyl 9-Decenoate	Ethyl Ester	0.0929	0.4317	0.7149	0.3398	0.3667	0	0.0105	0.0169	0.0186	0	0.0855	0.4043	0.3312	0.3941	0.1382	0.1294	0.1667	0.2386	0.2362	0.1782	0.0851	0.159	0.2429	0.2728	0.2117	0.0704	0.1292	0.2748	0.2697	0.3162	0.0739	0.1267	0.2996	0.3196	0.2562	0.0953	0.2384	0.2625	0.2242	0.1689	0	0.0065	0.0112	0.0127	0.0117	0	0
28.545	Propyl Decanoate	Other Ester	0	0	0.0096	0	0	0	0	0	0	0	0	0	0	0	0	0	0	0	0	0	0	0	0	0	0	0	0	0.0023	0.0022	0.0047	0	0	0	0	0	0	0	0	0	0	0	0	0	0	0	0	0
29.435	Isobutyl Caprate	Other Ester	0	0.0095	0.016	0.0105	0.0122	0	0	0	0	0	0.003	0.0063	0.0052	0.0096	0.0033	0	0.0035	0.0051	0.005	0.0041	0	0.0031	0.0046	0.0068	0.0061	0	0.0027	0.0058	0.0074	0.0086	0	0.0037	0.004	0.0059	0.0038	0	0.0047	0.0052	0.0048	0.0046	0	0	0	0	0	0	0
29.895	Phenylacetic Acid Ethyl Ester	Ethyl Ester	0	0.0056	0.0093	0.0078	0.008	0	0	0	0	0	0.0028	0.0057	0.0048	0.0075	0.003	0	0.0053	0.0067	0.0068	0.0059	0	0.0056	0.0063	0.0078	0.0086	0	0.0035	0.0047	0.0051	0.007	0	0.0059	0.0071	0.0086	0.0059	0	0.0052	0.0065	0.0059	0.0061	0	0	0	0.0019	0.002	0	0
30.377	2,4-Dimethylbenzaldehyde	Aldehyde	0	0	0	0	0	0	0	0	0	0	0	0	0	0.1215	0	0	0	0	0	0	0	0	0	0	0	0	0	0	0	0	0	0.0043	0	0	0	0	0.0033	0	0	0	0	0	0	0	0	0	0
30.377	3,4-Dimethylbenzaldehyde	Aldehyde	0	0.2886	0	0	0	0	0	0.1616	0	0.0781	0	0.3225	0	0	0	0	0	0.1302	0.1277	0.0277	0	0.2474	0	0.1003	0.0537	0	0.1719	0	0.081	0	0	0	0	0.1518	0	0	0	0	0.1008	0.0194	0.1152	0.1672	0	0.0514	0	0	0.1651
30.377	3,5-Dimethylbenzaldehyde	Aldehyde	0.3207	0	0.1839	0.1425	0.0431	0.2572	0.2673	0	0.2083	0	0.0435	0	0.0872	0	0.0102	0.2788	0.2705	0	0	0	0.2768	0	0.0985	0	0	0.1691	0.0027	0.0693	0	0.0339	0.1642	0.2673	0.0905	0	0.0278	0.2534	0.2395	0.1057	0	0	0	0	0.0741	0	0.0143	0.0708	0
30.67	Phenethyl Acetate	Other Ester	0.1847	0.1608	0.1227	0.0641	0.0869	0.0182	0.0714	0.059	0	0.0154	0.0357	0.1648	0.0818	0.0716	0.0379	0.2035	0.1197	0.0545	0.0435	0.0487	0.2017	0.2062	0.0952	0.0654	0.0887	0.1885	0.1515	0.1297	0.0651	0.0627	0.2226	0.1913	0.2184	0.2394	0.164	0.1816	0.1237	0.0862	0.0514	0.0545	0.0183	0.1211	0.0888	0.041	0.026	0.0052	0.0165
31.78	Ethyl Laurate	Ethyl Ester	0.2788	0.3494	0.7786	0.3766	0.4484	0	0.0197	0.032	0.0467	0.042	0.1728	0.287	0.2882	0.4805	0.1536	0.1476	0.1515	0.2275	0.2591	0.2082	0.1292	0.1452	0.2461	0.3561	0.3057	0.154	0.1348	0.3181	0.397	0.488	0.1134	0.0981	0.2199	0.2753	0.2475	0.166	0.2074	0.2456	0.2585	0.2009	0.0064	0.0512	0.1459	0.1652	0.1632	0	0.0044
32.126	Hexanoic Acid	Acid	0	0	0.0079	0	0	0	0	0	0	0	0.002	0	0	0	0	0	0	0.0041	0.004	0	0.0123	0	0	0.0048	0.0053	0	0	0	0.0032	0.0077	0	0.0219	0	0	0	0	0.0037	0	0	0	0	0	0	0	0	0	0
32.283	Isopentyl Pentadecanoate	Other Ester	0.0545	0.1091	0.2029	0.0991	0.1617	0	0	0	0	0	0.038	0.082	0.0697	0.0943	0.0375	0.0352	0.0626	0.0722	0.0766	0.0561	0.033	0.0452	0.0541	0.0719	0.0881	0.036	0.0422	0.0787	0.079	0.1108	0.0343	0.0406	0.0581	0.0775	0.0569	0.0367	0.0603	0.0665	0.078	0.0526	0	0	0	0	0	0	0
32.503	Ethyl Mandelate	Ethyl Ester	0	0	0	0	0	0	0	0	0	0	0	0	0	0.0067	0	0	0	0	0	0	0	0	0.0027	0	0	0	0	0.0037	0	0	0	0	0.0065	0.0093	0.0045	0	0	0.0052	0.0048	0.0032	0	0	0	0	0	0	0
33.319	Phenylacetonitrile	Others	0	0.0087	0.0135	0.009	0.0136	0	0.008	0.0097	0.0124	0.0098	0.0033	0.0087	0.0064	0	0.0035	0	0.0065	0.0064	0.0065	0.0049	0	0.0054	0	0	0.0065	0	0	0.0047	0.0054	0.0073	0	0.0058	0.006	0.0071	0.0051	0	0.0058	0.0065	0.0051	0.0049	0	0.0037	0.0033	0.0034	0.0036	0.0057	0
35.476	Phenylethyl Alcohol	Alcohol	3.9248	4.2689	6.5557	4.17	4.126	0.0332	0.555	0.539	0.946	0.1182	1.6974	4.3099	3.1922	4.7438	1.6669	1.9298	2.817	3.3146	3.3982	2.6097	2.7093	2.8605	2.8307	3.5233	3.4799	2.2326	2.1033	2.1085	2.7639	2.9006	2.9572	2.8724	3.1618	3.4937	2.6669	2.34	3.312	3.4262	3.1423	2.9519	0.2711	0.7287	0.8389	0.8806	0.9928	0.0637	0.0544
36.952	Octanoic Acid	Acid	0.7247	0.6946	1.3905	0.8652	0.9822	0	0.046	0.0752	0.0971	0.0451	0.3369	0.6164	0.5696	0.8225	0.3515	0.5489	0.5791	0.676	0.61	0.5578	0.5415	0.4942	0.5433	0.6187	0.7838	0.5153	0.3789	0.3053	0.509	0.5699	0.6154	0.5503	0.4774	0.5722	0.4435	0.5703	0.4596	0.59	0.5039	0.5735	0	0.026	0.0395	0.0266	0.0714	0	0.0176
39.465	2-Phenylethyl Hexanoate	Other Ester	0.0186	0.0224	0.0241	0.0112	0.009	0	0	0	0	0	0	0.0173	0.0088	0.0093	0	0.015	0.0128	0.0108	0.0082	0.0042	0.0139	0.0112	0.0096	0.0088	0	0.015	0.0089	0.0101	0	0.0078	0.0167	0.0095	0.0086	0	0	0.0147	0.0142	0.0105	0	0	0	0	0	0	0	0	0
41.496	Ethyl Palmitate	Ethyl Ester	0.0284	0.0312	0.0728	0.0326	0.0357	0	0.0044	0.009	0.0115	0.008	0.042	0.0287	0.0328	0.0567	0.0157	0.0179	0.0202	0.0257	0.029	0.0205	0.0153	0.0183	0.0286	0.0472	0.041	0.0125	0.0155	0.0254	0.0381	0.0554	0.0137	0.0164	0.0284	0.0436	0.0373	0.0173	0.0256	0.032	0.0353	0.0347	0	0.006	0.0181	0.0191	0.0173	0	0
41.737	Capric Acid	Acid	0.1602	0.1362	0.4245	0.2329	0.3229	0	0.0294	0.0468	0.0578	0.0409	0.1268	0.0551	0.155	0.288	0.1603	0.0733	0.0445	0.1608	0.1841	0.205	0.0437	0.0349	0.1435	0.175	0.2874	0	0.0466	0.1562	0.1724	0.2694	0	0	0.1059	0.1013	0.1258	0.0575	0.0477	0.1206	0.1159	0.1744	0	0	0	0	0	0	0.0046
41.894	Ethyl 9-Hexadecenoate	Ethyl Ester	0.3489	0.3117	0.5311	0.2932	0.2705	0	0.009	0.0118	0.0138	0.0038	0.1708	0.2622	0.2387	0.3988	0.1163	0.2568	0.163	0.1922	0.2252	0.1658	0.1865	0.1373	0.2102	0.3204	0.2748	0.2031	0.1224	0.1872	0.2581	0.2983	0.1968	0.1448	0.1955	0.2357	0.2158	0.2228	0.1997	0.2363	0.227	0.1902	0.0075	0.0348	0.0556	0.0686	0.0661	0	0.0025
43.245	2-Phenylethyl Octanoate	Other Ester	0.0286	0.0205	0.0148	0	0	0	0	0	0	0	0	0.0163	0.0046	0	0	0.0129	0	0	0	0	0.0147	0.0124	0	0	0	0.0174	0.0105	0.0079	0.0053	0	0.0151	0.007	0	0	0.002	0.0162	0.0133	0.0054	0.0045	0	0	0	0	0	0	0	0
43.255	2-Phenylethyl Pentanoate	Other Ester	0	0	0	0.0119	0	0	0	0	0	0	0	0	0	0	0.0023	0	0	0.0063	0	0	0	0	0	0	0	0	0	0	0	0	0	0	0	0	0	0	0	0	0	0.0026	0	0	0	0	0	0	0
44.585	Ethyl Oleate	Ethyl Ester	0.0468	0.0604	0.1082	0.0611	0.0256	0	0	0	0.0139	0	0.0348	0.0467	0.0442	0.0818	0.023	0.0299	0.0333	0.042	0.0527	0.03	0.0279	0.0329	0.0464	0.0746	0.0426	0.018	0.022	0.0401	0.0603	0.0211	0.0239	0.0291	0.0092	0.0884	0.0325	0.0347	0.0463	0.0602	0.0663	0.0442	0	0.0049	0.0137	0.0272	0.011	0	0
44.951	Dodecanoic acid	Acid	0.0149	0	0	0	0	0	0	0.0113	0.0254	0.0265	0.0116	0	0	0	0.0083	0	0	0	0	0	0	0	0	0	0	0	0	0	0	0.0141	0	0	0	0	0	0	0	0	0	0	0	0	0.0035	0.0065	0.0152	0	0
*RT represents Retention time. Zero values indicate peaks below the detection limit.
Concentration (mg/L)
[truncated: 63 more columns]

## Sheet: dataset for modeling
id	overall preference	sweet	sour	herbaceous	savory	Ethyl Acetate	Ethanol	Isobutanol	Isoamyl Acetate	Methyl Hexanoate	Isoamyl Alcohol	Ethyl Hexanoate	Acetoin	Ethyl Heptanoate	Methyl Octanoate	Nonanal	Tetradecane	Ethyl Octanoate	Ethyl Carbonate (st)	Acetic acid	Isopentyl hexanoate	Isopentyl 4-Methylpentanoate	2-Nonanol Acetate	Octyl Acetate	Ethyl 7-Octenoate	Benzaldehyde	Pentadecane	Propyl octanoate	2-Nonenal, (E)-	Furfuryl Acetate	Linalool	Isobutyl Octanoate	5-Methylfurfural	2,3-Butanediol Diacetate	Isoamyl Acetate	Hexadecane	Methionyl Acetate	Benzeneacetaldehyde	Acetophenone	Ethyl Decanoate	3-Methylbutyl Octanoate	Isovaleric Acid	Isopentanoic Acid	Decyl Acetate	Ethyl 9-Decenoate	Propyl Decanoate	Isobutyl Caprate	Phenylacetic Acid Ethyl Ester	2,4-Dimethylbenzaldehyde
R01_d1	-0.421879	-0.625782	-0.630041	0.126226	0.265702	-0.390892	1.42985	-1.82882	1.31854	-0.331438	0.627144	-0.550671	-0.234585	-0.317299	-0.340061	-1.09911	-1.3534	-0.940007	-0.838291	-0.12796	-1.18639	-0.239501	-0.548584	-0.570145	-0.774236	4.47881	-0.559387	-1.01729	-0.489394	-0.280123	-1.29146	-1.28116	3.25278	0.456235	-0.350293	-0.733823	-0.303155	-0.420656	-0.31567	-0.687902	0.24261	-0.214106	-0.242336	0.324265	-0.565943	-0.346193	-1.11176	-1.38944	-0.267843
R01_d2	0.285121	0.717292	0.00779055	0.274762	0.0729015	-0.235648	1.84313	1.72877	2.01948	-0.331438	1.98184	1.46158	-0.234585	0.195461	-0.340061	0.320272	2.9599	2.3069	-0.838291	-0.36118	-1.18639	7.96816	-0.548584	3.88562	2.40044	-0.428723	3.1435	2.27813	-0.489394	-0.280123	1.25448	2.25639	0.489312	-0.782624	4.21814	1.2614	-0.303155	-0.420656	-0.31567	2.11135	2.3595	-0.214106	-0.242336	2.13409	2.30314	-0.346193	1.95765	0.630749	-0.267843
R01_d3	1.55012	0.64379	0.474372	0.221177	0.260902	-0.538898	3.14075	3.36516	2.12552	-0.331438	0.356879	0.643469	-0.234585	0.771397	-0.340061	3.94968	1.00751	4.47745	-0.838291	-0.357441	-1.18639	-0.239501	-0.548584	3.8191	4.15455	-0.612269	-0.559387	3.55034	-0.489394	-0.280123	-1.29146	4.46869	0.857269	1.0669	-0.350293	1.76645	-0.303155	-0.420656	-0.31567	4.66801	4.62572	-0.214106	-0.242336	4.4751	4.70233	6.9018	4.08775	1.97035	-0.267843
R01_d4	1.02169	0.183403	0.989184	0.210835	0.232102	-0.111957	1.33783	1.45361	0.291909	-0.331438	1.9076	0.772612	-0.234585	0.180035	-0.340061	-1.09911	3.5386	1.36584	-0.838291	-0.35573	0.70918	-0.239501	-0.548584	-0.570145	-0.774236	-0.408454	2.58594	-1.01729	-0.489394	-0.280123	1.84051	1.38213	0.0894837	-0.782624	4.46149	1.1404	-0.303155	0.0143276	-0.31567	1.41638	1.54849	-0.214106	1.76534	1.037	1.52506	-0.346193	2.30587	1.42282	-0.267843
R01_d5	1.27016	0.510819	0.979519	0.0604188	-0.175099	-0.080792	0.914026	-0.974297	-0.398196	-0.331438	0.344505	2.06973	-0.234585	0.397446	-0.340061	1.35753	2.32397	1.83476	-0.838291	-0.355502	0.513844	-0.239501	-0.548584	-0.570145	-0.774236	-0.464754	3.6153	1.81127	-0.489394	-0.280123	0.578737	1.12763	0.781046	-0.782624	-0.350293	2.89469	-0.303155	0.154466	-0.31567	1.80843	1.8667	-0.214106	2.39477	1.97422	1.75277	-0.346193	2.8457	1.48801	-0.267843
R02_d1	-2.43489	-1.77344	-1.62433	-2.97924	-1.1924	-0.212993	-1.46308	-1.82882	-2.27682	4.64985	-1.14726	-1.53594	-0.234585	-0.317299	-0.340061	1.51263	-1.3534	-1.41211	4.21393	-0.292228	-1.18639	-0.239501	-0.548584	-0.570145	-0.774236	0.123314	-0.559387	-1.01729	-0.489394	-0.280123	-1.29146	-1.28116	-1.35628	-0.782624	-0.350293	-0.733823	-0.303155	-0.420656	-0.31567	-1.35188	-1.56407	-0.214106	-0.242336	-1.26209	-1.35298	-0.346193	-1.11176	-1.38944	-0.267843
R02_d2	-1.26989	-1.67619	0.265756	-0.882747	0.454318	3.71744	-0.730662	-1.82882	0.973824	-0.331438	-1.42185	-1.53594	1.61047	-0.317299	-0.340061	0.0661007	0.908631	-1.42564	1.31012	0.490411	-1.18639	-0.239501	-0.548584	-0.570145	-0.774236	0.347555	-0.559387	-1.01729	-0.489394	6.14757	-1.29146	-1.28116	0.089436	2.22051	-0.350293	-0.733823	4.69253	0.810144	-0.31567	-1.2776	-1.56407	0.999569	-0.242336	-1.26209	-1.26362	-0.346193	-1.11176	-1.38944	-0.267843
R02_d3	-0.979753	-1.48107	1.28512	-0.596291	0.942675	5.44153	-0.0734877	-0.739822	1.97261	-0.331438	-1.84547	-1.53594	3.26128	-0.317299	-0.340061	1.88531	-1.3534	-1.42564	2.2113	1.10374	-1.18639	-0.239501	-0.548584	-0.570145	-0.774236	0.686729	-0.559387	-1.01729	-0.489394	5.14856	1.75617	-1.28116	1.52894	3.00711	-0.350293	-0.733823	4.83028	1.34437	-0.31567	-1.19998	-1.56407	-0.214106	9.37765	-1.26209	-1.21012	-0.346193	-1.11176	-1.38944	-0.267843
R02_d4	-0.938573	-1.741	2.39399	-0.513985	1.31043	4.83822	-0.818511	-1.82882	0.0731784	-0.331438	-1.79353	-1.53594	6.04982	-0.317299	-0.340061	0.692221	3.47946	-1.42564	3.67471	4.69401	-1.18639	-0.239501	-0.548584	-0.570145	-0.774236	1.81476	-0.559387	-1.01729	-0.489394	-0.280123	4.27922	-1.28116	2.98109	4.21407	-0.350293	-0.733823	-0.303155	3.84844	-0.31567	-1.18741	-1.56407	2.62339	-0.242336	-1.26209	-1.19516	-0.346193	-1.11176	-1.38944	-0.267843
R02_d5	-0.997814	-2.02666	2.86111	-1.07923	1.52883	3.39266	-2.49831	-1.82882	-1.39588	-0.331438	-1.68323	-1.53594	6.85243	-0.317299	-0.340061	3.35319	0.81139	-1.42564	2.77082	4.693	-1.18639	-0.239501	-0.548584	-0.570145	-0.774236	4.3507	-0.559387	-1.01729	-0.489394	-0.280123	-1.29146	-1.28116	5.84543	3.15473	-0.350293	-0.733823	-0.303155	6.68506	-0.31567	-1.23673	-1.56407	9.17184	-0.242336	-1.26209	-1.35298	-0.346193	-1.11176	-1.38944	-0.267843
R03_d1	-0.361324	-0.0728509	-0.896546	0.44722	-1.39636	-0.350659	-0.959729	-0.520099	-1.33209	-0.331438	-0.54385	-0.620974	-0.234585	-0.160618	-0.340061	-0.493515	-0.76092	-0.571116	-0.838291	-0.408965	-0.0127176	-0.239501	-0.548584	-0.570145	-0.774236	-0.472913	-0.559387	-1.01729	-0.489394	-0.280123	-0.415726	-0.258554	-0.315265	-0.00157518	-0.350293	0.0741581	-0.303155	-0.226361	-0.31567	-0.372021	-0.514677	-0.0276028	-0.242336	-0.262549	-0.628774	-0.346193	-0.132807	-0.371504	-0.267843
R03_d2	0.57968	0.398053	-0.817933	1.84003	-0.0142879	-0.261204	1.79979	1.60877	2.07463	-0.331438	2.22734	0.802419	-0.234585	0.100239	-0.340061	0.763911	1.3166	1.83992	0.132161	-0.410749	1.88481	-0.239501	-0.548584	-0.570145	-0.774236	-0.281418	1.81672	2.18597	3.08484	-0.280123	1.26112	1.5275	0.583936	1.46027	-0.350293	1.38465	-0.303155	-0.00698054	-0.31567	1.2377	1.65261	-0.214106	-0.242336	1.52369	2.07161	-0.346193	0.94755	0.676921	-0.267843
R03_d3	1.10706	1.52148	0.80717	1.03553	0.879644	-0.306818	0.511528	0.80241	0.644745	-0.331438	0.804118	0.526503	-0.234585	0.200704	-0.340061	1.32477	0.15377	1.49742	-0.838291	-0.384856	0.785208	-0.239501	-0.548584	1.36027	1.6403	-0.477434	-0.559387	1.70119	-0.489394	-0.280123	0.496073	1.08925	0.491602	-0.782624	-0.350293	-0.733823	-0.303155	-0.420656	-0.31567	1.37292	0.699264	-0.214106	-0.242336	0.589037	1.45259	-0.346193	0.584935	0.363982	-0.267843
R03_d4	1.00959	2.06151	1.15654	1.25854	1.39263	-0.155104	2.15963	1.93579	0.374365	-0.331438	0.949469	3.67543	-0.234585	0.413475	-0.340061	1.73937	2.44837	1.93062	-0.838291	-0.3565	1.26975	-0.239501	-0.548584	-0.570145	1.53111	-0.362617	2.13932	1.57451	-0.489394	-0.280123	1.16991	1.60866	1.22853	-0.782624	-0.350293	-0.733823	-0.303155	0.00434124	-0.31567	2.03609	1.81517	-0.214106	0.63871	-1.26209	1.98524	-0.346193	1.98737	1.33189	4.39038
R03_d5	-0.185148	0.361826	0.568018	-1.19842	1.05491	-0.371127	-0.925163	-0.433222	-1.17528	-0.331438	-0.4782	-0.561925	-0.234585	-0.00176901	0.0876457	-0.172993	-0.528431	-0.0197273	-0.838291	-0.37094	0.192659	-0.239501	-0.548584	-0.570145	-0.0455336	-0.613418	-0.559387	0.143346	-0.489394	-0.280123	-0.304255	-0.0521151	-0.634021	-0.782624	-0.350293	0.1795	-0.303155	-0.254711	-0.31567	-0.131954	-0.360177	-0.0700863	-0.242336	-0.341236	-0.182598	-0.346193	-0.0464965	-0.309179	-0.267843
R04_d1	0.316087	-1.04865	-0.484443	1.21762	-1.17066	-0.431943	0.230171	0.357949	1.09878	-0.331438	0.340456	0.961461	-0.234585	-0.317299	-0.340061	-1.09911	-1.3534	0.0772128	-0.838291	-0.405543	1.14359	-0.239501	-0.548584	-0.570145	-0.774236	0.377823	-0.559387	-1.01729	-0.489394	-0.280123	-1.29146	-1.28116	-1.35628	0.863535	-0.350293	-0.733823	-0.303155	-0.420656	-0.31567	-0.610812	0.104541	-0.214106	-0.242336	0.0747346	-0.256902	-0.346193	-1.11176	-1.38944	-0.267843
R04_d2	0.274379	-0.227901	-0.374436	1.40243	-0.555006	-0.379055	0.455517	0.450729	0.310137	2.26477	0.75172	0.440253	-0.234585	-0.317299	2.43829	-1.09911	1.02551	-0.152432	-0.838291	-0.118216	0.244226	-0.239501	-0.548584	-0.570145	-0.774236	-0.303431	1.32165	0.187442	1.96584	-0.280123	1.23203	0.00486889	0.0483112	-0.782624	-0.350293	0.941022	-0.303155	-0.116855	2.31697	-0.369208	0.148668	-0.214106	-0.242336	0.618749	0.0590631	-0.346193	0.0139215	0.533112	-0.267843
R04_d3	1.5509	0.468564	-0.0465637	0.862308	0.707373	-0.311919	0.627665	0.798162	0.445742	-0.331438	0.847953	0.641387	-0.234585	0.0764549	-0.340061	0.668337	-0.0553998	0.855516	-0.838291	-0.384689	1.12741	-0.239501	1.91973	-0.570145	0.845949	-0.462716	-0.559387	0.576199	-0.489394	-0.280123	1.50672	0.594434	0.495999	-0.782624	-0.350293	0.935983	-0.303155	-0.420656	-0.31567	0.613935	0.501467	-0.214106	-0.242336	0.902574	0.667757	-0.346193	0.529766	1.0273	-0.267843
R04_d4	1.41746	0.337574	-0.0823011	0.346084	0.609219	-0.264972	0.623343	0.716551	-0.366516	-0.331438	0.942464	0.253029	-0.234585	0.0848592	-0.340061	0.312011	0.00425623	0.672249	-0.838291	-0.351736	0.923416	-0.239501	-0.548584	-0.570145	0.877449	-0.554163	-0.559387	0.501321	-0.489394	-0.280123	0.89787	0.602884	0.327804	-0.782624	-0.350293	0.732612	-0.303155	-0.420656	-0.31567	0.598699	0.513559	-0.074628	-0.242336	0.309912	0.647429	-0.346193	0.49562	1.05687	-0.267843
R04_d5	0.321111	0.0596251	0.338518	-0.749798	1.64985	-0.271383	-0.127722	0.107237	-0.51838	-0.331438	0.559861	0.0177441	-0.234585	0.0475209	0.319505	0.846863	-0.207152	0.329951	-0.838291	-0.384249	0.322837	-0.239501	-0.548584	-0.570145	0.200793	-0.544983	-0.559387	0.41143	-0.489394	-0.280123	0.581746	0.262705	-0.106696	0.579572	-0.350293	0.592974	-0.303155	-0.188535	-0.31567	0.269997	-0.0808532	-0.214106	0.687542	0.222023	0.156576	-0.346193	0.226878	0.757868	-0.267843
R05_d1	0.0298109	-1.06563	-1.04653	1.16656	-1.24099	-0.444052	0.375737	0.412927	0.984868	-0.331438	0.181984	0.815363	-0.234585	-0.317299	4.13765	-1.09911	-1.3534	-0.376698	1.16635	-0.375716	0.941972	-0.239501	-0.548584	-0.570145	-0.774236	-0.0836922	-0.559387	-1.01729	-0.489394	-0.280123	-1.29146	-1.28116	-1.35628	1.50939	-0.350293	-0.733823	-0.303155	-0.420656	-0.31567	-0.751234	0.0612611	-0.214106	-0.242336	-1.26209	-0.632566	-0.346193	-1.11176	-1.38944	-0.267843
R05_d2	-0.42855	-0.267123	-0.390239	0.541591	-0.624666	-0.393501	0.45127	0.508801	1.13855	-0.331438	0.711224	0.0481013	-0.234585	-0.317299	-0.340061	-0.267472	0.399646	-0.143164	0.469291	-0.132175	0.674428	-0.239501	1.40918	-0.570145	-0.774236	-0.48632	1.07592	0.429074	2.13656	-0.280123	0.69325	0.0395887	-0.388046	1.3232	-0.350293	0.759496	-0.303155	-0.148229	2.10989	-0.289109	0.0351752	-0.214106	-0.242336	0.380034	-0.00642122	-0.346193	-0.0920863	0.652137	-0.267843
R05_d3	-0.519647	-0.218347	-0.0919026	0.68725	0.610124	-0.361395	0.402886	0.615435	0.607733	-0.331438	0.571867	0.370028	-0.234585	0.272944	-0.340061	0.792813	-0.256285	0.860896	0.568735	-0.388464	1.63723	-0.239501	2.97973	2.01762	1.60776	-0.579578	-0.559387	0.925603	-0.489394	-0.280123	-1.29146	0.656006	-0.265348	-0.782624	-0.350293	-0.733823	-0.303155	-0.420656	-0.31567	0.616882	0.503841	-0.214106	-0.242336	0.464151	0.704002	-0.346193	0.374558	0.902697	-0.267843
R05_d4	-0.526253	0.708208	0.15727	0.630871	0.876217	-0.259392	1.07146	0.948866	0.00624887	-0.331438	1.02621	0.762268	-0.234585	0.284244	-0.340061	0.730787	1.16349	1.15315	0.254873	-0.415174	1.00074	-0.239501	1.61756	-0.570145	1.30193	-0.52753	1.38463	1.09691	-0.489394	-0.280123	0.732829	1.24452	-0.248432	1.59783	-0.350293	-0.733823	-0.303155	-0.420656	-0.31567	1.25879	1.20388	-0.214106	-0.242336	-1.26209	0.957319	-0.346193	1.08664	1.4352	-0.267843
R05_d5	-0.530324	0.606725	-0.0507442	-0.273302	2.3731	-0.173123	0.82573	1.09576	0.313759	-0.331438	0.155325	1.71475	-0.234585	0.381501	0.558696	1.33531	0.264518	0.874954	0.348644	-0.41619	0.329226	-0.239501	1.6309	-0.570145	0.469462	-0.53907	-0.559387	0.789221	-0.489394	-0.280123	-1.29146	1.14583	0.0448181	1.59978	-0.350293	-0.733823	-0.303155	-0.420656	-0.31567	0.700339	0.764304	0.0231573	-0.242336	0.724763	0.439782	-0.346193	0.881559	1.72655	-0.267843
R06_d1	0.806558	-1.20048	-0.737296	0.892087	-0.886199	-0.430131	0.0750378	0.0694085	1.09942	-0.331438	0.103425	0.749187	-0.234585	-0.317299	-0.340061	-1.09911	-1.3534	-0.523198	-0.838291	-0.404672	0.773505	-0.239501	-0.548584	-0.570145	-0.774236	0.172226	-0.559387	-1.01729	-0.489394	-0.280123	-1.29146	-1.28116	-1.35628	0.0219167	-0.350293	-0.733823	-0.303155	-0.420656	-0.31567	-0.80705	0.0385094	-0.214106	-0.242336	-0.373129	-0.756392	-0.346193	-1.11176	-1.38944	-0.267843
R06_d2	1.4573	-0.649664	-0.764305	0.878736	-0.858196	-0.437822	-0.351506	-0.197352	0.171214	-0.331438	-0.113347	-0.286184	-0.234585	-0.317299	-0.340061	-1.09911	0.100479	-0.551884	-0.304685	-0.312334	-0.304813	-0.239501	-0.548584	0.461352	-0.774236	-0.491858	0.781048	-0.0224649	1.05135	-0.280123	0.0255899	-0.407505	-0.111858	-0.146863	-0.350293	0.407131	-0.303155	-0.224116	1.91932	-0.441107	-0.266068	-0.214106	-0.242336	0.5141	-0.258481	-0.346193	-0.249717	-0.139628	-0.267843
R06_d3	0.0700838	1.03591	-0.170399	0.327705	0.394379	-0.426886	-0.189934	0.0947691	0.103896	-0.331438	-0.0590893	-0.0462271	-0.234585	-0.00127731	-0.340061	0.0272381	-0.407409	0.724296	-0.838291	-0.324508	-1.18639	2.02541	-0.548584	1.61189	1.20939	-0.659028	-0.559387	1.00685	-0.489394	-0.280123	-0.29611	0.312455	-0.423256	-0.782624	-0.350293	0.783016	-0.303155	-0.420656	-0.31567	0.888316	0.418687	-0.214106	-0.242336	0.00249717	0.974642	1.42323	0.765105	0.305166	-0.267843
R06_d4	0.0269509	1.00655	-0.0892076	0.257546	0.605622	-0.389623	0.171812	0.179563	-0.651549	-0.331438	0.402839	-0.0736919	-0.234585	0.000910273	-0.340061	-0.362469	1.09312	0.611486	-0.838291	-0.402486	1.07758	-0.239501	-0.548584	1.32904	1.07693	-0.573167	1.71056	0.884496	-0.489394	-0.280123	-0.0581955	0.686283	-0.196101	-0.782624	2.37839	1.89075	-0.303155	-0.420656	-0.31567	1.19189	0.707053	-0.214106	-0.242336	0.467546	0.931299	1.27662	1.30188	0.46121	-0.267843
R06_d5	-0.0263959	-0.494012	0.106874	-0.315444	1.5954	-0.303543	0.429912	0.648257	-0.382836	-0.331438	-0.129042	1.53395	-0.234585	0.138238	0.448926	0.588025	0.213462	1.21191	-0.838291	-0.413977	0.366878	-0.239501	-0.548584	-0.570145	1.7803	-0.539506	1.22736	1.24706	-0.489394	-0.280123	0.654572	1.32927	0.0957103	-0.782624	-0.350293	2.21277	-0.303155	-0.420656	-0.31567	1.59912	1.04954	-0.214106	0.420845	0.653066	1.32504	3.17069	1.66178	1.13434	-0.267843
R07_d1	-0.352358	-0.857677	-0.617962	1.24054	-1.23534	-0.424013	0.523412	0.614824	1.79789	-0.331438	0.694806	1.01111	-0.234585	-0.317299	-0.340061	-1.09911	-1.3534	-0.470792	-0.838291	-0.409726	1.02687	-0.239501	-0.548584	-0.570145	-0.774236	0.926557	-0.559387	-1.01729	-0.489394	-0.280123	-1.29146	-1.28116	-1.35628	0.850736	-0.350293	-0.733823	-0.303155	-0.420656	-0.31567	-0.893648	0.0511771	-0.214106	-0.242336	-1.26209	-0.726713	-0.346193	-1.11176	-1.38944	-0.267843
R07_d2	0.279312	-0.412806	-0.67731	0.321262	-0.737416	-0.4117	0.111371	0.15279	0.481321	-0.331438	0.551138	-0.264193	-0.234585	-0.317299	-0.340061	-0.392997	1.79101	-0.592537	-0.838291	-0.347037	0.236978	-0.239501	-0.548584	-0.570145	-0.774236	-0.34406	3.03939	-1.01729	2.1043	-0.280123	0.733245	-0.243395	-0.360225	-0.782624	-0.350293	4.29617	-0.303155	-0.11157	-0.31567	-0.5397	-0.117911	-0.214106	-0.242336	-1.26209	-0.279476	-0.346193	0.0911653	0.759988	-0.102144
R07_d3	0.859891	0.648067	0.0542589	0.775557	0.627982	-0.393516	0.544624	0.644902	0.968155	-0.331438	0.721737	0.265013	-0.234585	0.109847	-0.340061	0.885791	-0.142087	1.22431	-0.125519	-0.254116	-1.18639	1.78598	-0.548584	1.14096	1.86744	-0.522266	-0.559387	1.60482	-0.489394	-0.280123	0.325925	0.609142	-0.0356231	-0.782624	-0.350293	-0.733823	-0.303155	-0.420656	-0.31567	0.818077	0.212622	-0.214106	-0.242336	-1.26209	1.18495	-0.346193	0.192412	1.16918	-0.267843
R07_d4	0.978349	0.730902	-0.167602	0.40139	-0.973869	-0.38294	0.738829	0.589271	0.463853	-0.331438	0.152796	1.41851	-0.234585	-0.0428525	-0.340061	-0.00996867	0.825324	0.348112	0.545891	-0.222501	0.350637	-0.239501	-0.548584	-0.570145	1.02335	-0.407137	1.24547	0.764824	-0.489394	-0.280123	0.723374	0.511435	0.217123	0.827759	-0.350293	-0.733823	-0.303155	-0.0528169	-0.31567	0.464553	0.431203	-0.214106	-0.242336	-1.26209	1.35435	-0.346193	0.797794	1.70986	-0.267843
R07_d5	0.0205411	-0.163587	-0.0599304	-0.570377	-0.454196	-0.411873	0.191966	0.235029	-0.0593442	-0.331438	0.181901	0.306422	-0.234585	0.286359	-0.340061	1.35377	-0.199134	0.922858	-0.838291	-0.266751	-1.18639	2.6657	-0.548584	1.87723	1.80898	-0.637585	-0.559387	1.34423	-0.489394	-0.280123	-1.29146	0.909086	-0.234475	0.408277	-0.350293	-0.733823	-0.303155	-0.420656	-0.31567	1.0344	0.018212	-0.214106	-0.242336	-0.28796	0.816849	-0.346193	0.114515	0.755205	-0.267843
R08_d1	0.0806197	-0.409996	-0.771896	1.81945	-1.23032	-0.426565	0.506479	0.716089	0.525274	-0.331438	-0.467252	0.122466	-0.234585	-0.317299	-0.340061	-1.09911	-1.3534	-0.27554	1.35196	-0.380925	0.93527	-0.239501	-0.548584	-0.570145	-0.774236	1.67012	-0.559387	-1.01729	-0.489394	-0.280123	-1.29146	-1.28116	-1.35628	-0.782624	-0.350293	-0.733823	-0.303155	-0.420656	-0.31567	-0.645747	0.0497183	-0.214106	-0.242336	0.280468	-0.545493	-0.346193	-1.11176	-1.38944	-0.267843
R08_d2	1.51916	1.01696	-0.122231	1.0655	-0.400949	-0.302503	1.19831	1.31451	-0.0122394	-0.331438	0.914773	0.485821	-0.234585	-0.0250038	-0.340061	0.177505	0.583305	0.672537	0.679002	-0.263329	-1.18639	-0.239501	2.60801	-0.570145	0.66147	-0.363927	1.61037	0.950815	2.44675	-0.280123	0.434177	0.927517	0.275155	1.24829	-0.350293	2.28287	-0.303155	-0.110481	3.37363	0.299601	0.975961	-0.214106	-0.242336	2.11839	0.666193	-0.346193	0.397516	0.486814	-0.141122
R08_d3	1.72356	2.01325	0.1298	0.975832	0.787561	-0.247749	0.683262	1.06808	0.638103	-0.331438	1.32041	0.602215	-0.234585	0.30261	-0.340061	1.4251	-0.246083	1.20064	0.0802387	-0.265068	0.613981	-0.239501	1.51471	-0.570145	1.18934	-0.545754	-0.559387	1.26289	1.95755	-0.280123	-1.29146	1.0823	0.160238	1.39424	-0.350293	0.431785	-0.303155	-0.129005	-0.31567	0.90011	0.681993	-0.214106	-0.242336	1.01995	0.870352	-0.346193	0.579504	0.947645	-0.267843
R08_d4	1.44605	2.2251	-0.0238338	0.299865	0.592396	-0.241621	0.410253	0.777988	-0.106064	-0.331438	1.0416	0.352382	-0.234585	0.30364	-0.340061	1.14404	-0.119917	0.800271	0.219265	-0.235568	0.983405	-0.239501	1.86723	-0.570145	1.00545	-0.574418	-0.559387	0.627412	1.74761	-0.280123	0.642724	0.854463	-0.128795	1.11244	-0.350293	0.648374	-0.303155	-0.420656	-0.31567	0.655544	0.565087	-0.131692	-0.242336	0.550219	0.546351	-0.346193	0.453097	0.736853	-0.267843
R08_d5	-0.337108	2.13976	-0.231815	-0.6416	1.76745	-0.214408	0.146474	0.645005	-0.370749	-0.331438	0.776207	-0.0178087	-0.234585	0.182957	0.290733	2.48281	-0.16011	0.461681	0.46203	-0.228215	0.61125	-0.239501	2.1835	-0.570145	0.0448443	-0.563496	-0.559387	0.562816	1.53891	-0.280123	0.354813	0.590364	0.312688	-0.782624	-0.350293	0.309982	-0.303155	-0.174786	-0.31567	0.208793	0.114802	-0.0981632	-0.242336	-0.0223751	0.0776534	-0.346193	0.389065	0.814447	-0.267843
R09_d1	-0.963357	-0.991107	-2.11808	-2.77104	1.1249	-0.0344354	-1.70966	-1.82882	-1.39283	4.19718	-1.84398	-1.53594	-0.234585	-0.317299	-0.340061	-1.09911	-1.3534	-1.41301	1.62221	-0.454975	-1.18639	-0.239501	-0.548584	-0.570145	-0.774236	2.61286	-0.559387	-1.01729	-0.489394	-0.280123	-1.29146	-1.28116	-1.35628	1.08404	-0.350293	-0.733823	-0.303155	-0.420656	-0.31567	-1.33678	-1.56407	-0.214106	-0.242336	-1.26209	-1.35298	-0.346193	-1.11176	-1.38944	-0.267843
R09_d2	-0.110376	0.309645	-1.34091	-1.60056	0.206058	2.13158	-0.480412	-0.457907	1.20004	-0.331438	-0.910918	-1.53594	-0.234585	-0.317299	-0.340061	-0.445049	0.0477697	-1.38047	0.0993429	-0.445951	-1.18639	-0.239501	-0.548584	-0.570145	-0.774236	1.67013	-0.559387	-1.01729	-0.489394	2.12518	0.134409	-1.28116	-0.576429	0.182265	-0.350293	0.0937541	4.13489	-0.215486	-0.31567	-1.27055	-1.56407	-0.214106	-0.242336	-1.26209	-1.29791	-0.346193	-1.11176	-1.38944	-0.267843
R09_d3	-0.262676	-0.881203	-1.21816	-1.49723	-0.0126731	2.00096	-0.389681	-0.20013	0.654318	-0.331438	-1.52618	-1.53594	-0.0194028	-0.317299	-0.340061	-0.397179	-0.789797	-1.29724	-0.237513	-0.436678	-1.18639	-0.239501	-0.548584	-0.570145	-0.774236	-0.391558	-0.559387	-1.01729	-0.489394	0.856826	0.185874	-1.28116	-0.639319	0.122032	-0.350293	-0.733823	3.57709	-0.224301	-0.31567	-1.10327	-1.56407	-0.214106	-0.242336	-1.26209	-1.25773	-0.346193	-1.11176	-1.38944	-0.267843
R09_d4	-0.382716	-1.06176	-1.04325	-1.58876	-0.0942951	1.74889	-0.330006	-0.285211	-0.2586	-0.331438	-0.792163	-1.53594	-0.0324557	-0.317299	-0.340061	-1.09911	-0.134054	-1.30006	-0.115458	-0.416944	-1.18639	-0.239501	-0.548584	-0.570145	-0.774236	-0.206044	-0.559387	-1.01729	-0.489394	-0.280123	0.314159	-1.28116	-0.384188	-0.782624	-0.350293	-0.733823	2.83648	-0.198868	-0.31567	-1.07038	-1.56407	-0.214106	-0.242336	-1.26209	-1.24505	-0.346193	-1.11176	-0.693504	-0.267843
R09_d5	-1.47487	-1.15666	-0.437975	-1.59128	-0.12471	1.65987	-0.369652	0.0490342	-0.531377	-0.331438	-0.339649	-1.53594	-0.0245258	-0.317299	-0.340061	-0.441179	-1.3534	-1.42564	-0.413153	-0.26539	-1.18639	-0.239501	-0.548584	-0.570145	-0.774236	0.57207	-0.559387	-1.01729	-0.489394	-0.280123	1.01329	-1.28116	-0.272413	-0.782624	-0.350293	-0.733823	1.49582	-0.192932	-0.31567	-1.08679	-1.46102	-0.214106	-0.242336	-1.26209	-1.25429	-0.346193	-1.11176	-0.66407	-0.267843
R10_d1	-1.3792	-2.05211	-2.08026	1.90904	-2.10168	0.17156	-2.47137	-1.82882	-1.74023	-0.331438	-1.85136	-1.53594	-0.234585	-0.317299	-0.340061	-0.568375	-1.3534	-1.41887	2.99661	-0.420621	-1.18639	-0.239501	-0.548584	-0.570145	-0.774236	0.481726	-0.559387	-1.01729	-0.489394	-0.280123	-1.29146	-1.28116	-1.35628	-0.782624	-0.350293	-0.733823	-0.303155	0.0695484	4.90548	-1.35188	-1.56407	0.0231116	-0.242336	-1.26209	-1.35298	-0.346193	-1.11176	-1.38944	-0.267843
R10_d2	-1.92024	-1.70165	-0.464105	1.25167	-1.77472	0.1096	-2.05467	-1.82882	-1.49089	-0.331438	-1.71419	-1.53594	-0.234585	-0.317299	-0.340061	-0.193177	-0.110161	-1.42564	0.379213	1.13442	-1.18639	-0.239501	-0.548584	-0.570145	-0.774236	1.36932	-0.559387	-1.01729	-0.489394	2.51741	-1.29146	-1.28116	0.124474	-0.782624	-0.350293	0.878774	-0.303155	1.44902	3.67496	-1.34185	-1.56407	0.815139	-0.242336	-1.26209	-1.35298	-0.346193	-1.11176	-1.38944	-0.267843
R10_d3	-1.92397	-1.45549	1.65279	0.739592	-1.1341	0.418634	-2.05277	-1.82882	-1.43962	5.0415	-1.68596	-1.39082	-0.234585	-0.317299	5.98727	-1.09911	-0.781011	-1.42564	0.948932	1.52859	-1.18639	-0.239501	-0.548584	-0.570145	-0.774236	1.72816	-0.559387	-1.01729	-0.489394	1.60437	-0.253851	-1.28116	0.953466	-0.782624	-0.350293	-0.733823	-0.303155	1.91402	2.68813	-1.33233	-1.56407	0.844536	0.54686	-1.26209	-1.35298	-0.346193	-1.11176	-1.38944	-0.267843
R10_d4	-2.52221	-1.59445	2.66646	0.0655459	-1.08953	0.73606	-2.49831	-1.82882	-1.90352	-0.331438	-1.83495	-1.53594	-0.234585	-0.317299	-0.340061	0.781667	0.314303	-1.42564	1.59074	3.83615	-1.18639	-0.239501	-0.548584	-0.570145	-0.774236	3.63885	-0.559387	-1.01729	2.64058	-0.280123	-1.29146	-1.28116	2.21252	-0.782624	-0.350293	-0.733823	-0.303155	4.44578	-0.31567	-1.31999	-1.56407	2.54104	-0.242336	-1.26209	-1.35298	-0.346193	-1.11176	-1.38944	-0.267843
R10_d5	-3.03495	-1.80448	2.55928	-2.71805	-0.70392	0.106482	-2.4143	-1.82882	-2.03094	-0.331438	-1.85136	-1.53594	-0.234585	-0.317299	-0.340061	1.0756	-1.3534	-1.42564	0.36353	3.44547	-1.18639	-0.239501	-0.548584	-0.570145	-0.774236	2.76297	-0.559387	-1.01729	-0.489394	-0.280123	-1.29146	-1.28116	2.97037	-0.782624	-0.350293	-0.733823	-0.303155	3.80809	-0.31567	-1.33462	-1.56407	2.4684	-0.242336	-1.26209	-1.35298	-0.346193	-1.11176	-1.38944	0.606696
R11_d1	-0.151741	0.107889	-0.822745	0.651488	-1.33718	-0.47363	-0.716894	-0.305108	-0.0394979	0.782029	-0.353433	0.154437	-0.234585	-0.143207	-0.340061	-0.0841316	-0.563059	-0.447812	-0.264607	-0.373659	0.375221	-0.239501	-0.548584	0.989686	-0.774236	0.0732144	-0.559387	-1.01729	-0.489394	-0.280123	0.181412	-0.243146	-0.661963	-0.0318683	-0.350293	-0.733823	-0.303155	-0.18183	-0.31567	-0.700261	-0.235489	-0.214106	-0.242336	-0.151774	-0.593268	-0.346193	-1.11176	-1.38944	-0.163534
R11_d2	0.717241	0.410141	0.109949	0.127585	-0.723031	-0.417143	-0.581243	-0.280023	-0.697568	-0.331438	0.0135353	-0.307257	-0.234585	-0.111909	-0.340061	-0.499796	-0.186516	-0.114424	-0.838291	-0.411664	0.692044	-0.239501	-0.548584	0.73509	0.145948	-0.590499	-0.559387	0.259309	0.908868	-0.280123	-0.316115	0.0460358	-0.592803	-0.0964345	-0.350293	0.0867257	-0.303155	-0.232329	-0.31567	0.308654	0.0263065	-0.214106	-0.242336	0.317285	0.0701346	-0.027873	0.129233	-0.502744	5.06753
R11_d3	1.97157	1.24644	0.650366	0.0845081	0.205916	-0.373709	-0.484855	-0.064334	-0.397398	-0.331438	-1.01004	-0.72342	-0.234585	-0.0219113	-0.340061	-0.295852	-0.412722	0.20996	-0.838291	-0.402265	0.616382	-0.239501	-0.548584	0.999309	0.614791	-0.490874	-0.559387	0.301928	-0.489394	-0.280123	0.0657208	0.137095	-0.333806	-0.782624	1.85604	-0.733823	-0.303155	-0.206296	-0.31567	0.315739	0.0697778	-0.214106	-0.242336	0.226252	0.252156	-0.346193	0.280145	-0.0827179	-0.267843
R11_d4	1.14892	2.01154	0.7777	-0.0420123	0.382235	-0.324549	-0.365034	-0.11687	-1.07835	-0.331438	-0.635569	0.56981	-0.234585	-0.0889865	-0.340061	-0.495448	0.877369	0.0920867	-0.838291	-0.392404	0.416893	-0.239501	-0.548584	-0.570145	0.324214	-0.420637	1.22858	0.244332	-0.489394	-0.280123	0.0737222	0.176173	-0.344329	-0.782624	2.45769	0.324225	-0.303155	-0.182924	-0.31567	0.395879	0.199731	-0.214106	0.713462	0.0963923	0.307728	-0.346193	0.817639	0.0750381	-0.267843
R11_d5	-0.378027	0.292063	-0.161294	-1.03766	1.25539	-0.312021	-0.762417	-0.295355	-1.04379	-0.331438	-1.18169	-1.04009	-0.234585	-0.102517	0.11993	-0.210802	-0.269529	-0.115843	-0.838291	-0.398741	-1.18639	-0.239501	-0.548584	-0.570145	0.0754309	-0.448082	-0.559387	-0.044306	-0.489394	-0.280123	-1.29146	0.0453346	-0.0949522	-0.782624	1.88623	-0.733823	-0.303155	-0.204631	-0.31567	0.0700299	-0.0384069	-0.214106	0.486129	-0.0344738	-0.0727487	-0.346193	0.372797	0.0610502	-0.267843
R12_d1	-1.00109	-0.572092	-0.799843	0.731623	-1.32055	-0.486304	-0.599672	-1.6762	-0.0165752	1.47172	-0.268633	0.0942901	-0.234585	-0.119877	2.08351	-1.09911	-0.410443	-0.441357	1.36769	-0.357337	0.997572	-0.239501	1.61535	1.2701	-0.774236	0.923663	-0.559387	-1.01729	-0.489394	-0.280123	0.238847	-0.252095	-0.587037	-0.782624	-0.350293	-0.733823	-0.303155	-0.127862	-0.31567	-0.652699	-0.159262	-0.214106	-0.242336	-0.175822	-0.697575	-0.346193	-1.11176	-0.597037	-0.267843
R12_d2	0.670235	0.0879202	-0.728178	0.60063	-0.856991	-0.368389	0.218983	0.264932	-0.475586	-0.331438	0.238312	-0.0263467	-0.234585	-0.317299	-0.340061	-0.395302	0.28883	-0.469546	-0.0572752	-0.422927	-0.12866	-0.239501	0.666833	-0.570145	-0.774236	-0.357977	0.672546	-1.01729	1.40391	-0.280123	0.0444533	-0.343662	0.109593	0.810873	-0.350293	0.0864483	-0.303155	-0.170234	-0.31567	-0.567934	-0.335429	-0.214106	-0.242336	0.152978	-0.540278	-0.346193	-0.1532	0.0571733	-0.267843
R12_d3	-0.500227	0.0343289	-0.396216	0.151861	0.227644	-0.363381	-0.358133	-0.043191	-0.152274	-0.331438	0.173307	0.0420665	-0.234585	0.0558909	-0.340061	0.737847	-0.556269	0.323722	-0.21071	-0.42617	0.222143	-0.239501	1.19202	0.769983	0.497171	-0.526416	-0.559387	0.54417	-0.489394	-0.280123	-0.0205251	0.17418	-0.297842	-0.782624	-0.350293	-0.733823	-0.303155	-0.190767	-0.31567	0.166976	-0.0280456	-0.214106	-0.242336	0.0961564	-0.0365625	-0.346193	0.0113098	0.216809	2.193
R12_d4	-0.787478	-0.261172	-0.60458	-0.394635	0.0561726	-0.317968	-0.378684	-0.0171016	-0.605478	-0.331438	-0.241089	-0.272956	-0.234585	-0.0254314	-0.340061	0.235168	-0.409109	-0.0600945	-0.0552715	-0.405405	0.0463785	-0.239501	1.14142	-0.570145	0.150142	-0.543208	-0.559387	0.0788839	-0.489394	-0.280123	-0.0099498	0.0582286	0.108662	0.525379	-0.350293	-0.733823	-0.303155	-0.208572	-0.31567	-0.0727415	-0.15807	-0.214106	-0.242336	0.336426	-0.205829	-0.346193	0.000377375	0.375161	-0.267843
R12_d5	-1.17119	-0.288078	-0.716376	-1.0534	0.422976	-0.28047	-0.506116	-0.126776	-0.996106	-0.331438	-0.689252	0.375772	-0.234585	-0.0603027	0.180454	-0.0143631	-0.50125	-0.165315	0.176429	-0.394879	0.160378	-0.239501	1.62823	-0.570145	-0.774236	-0.542012	-0.559387	-0.108147	-0.489394	-0.280123	-0.104867	-0.0359852	-0.26085	-0.782624	-0.350293	-0.733823	-0.303155	-0.206388	-0.31567	-0.245624	-0.255435	-0.0632898	-0.242336	0.0272738	-0.469864	-0.346193	-0.0165608	0.374053	0.396008
R13_d1	-0.0890982	-1.25741	-0.881941	0.636879	-1.34988	-0.477353	-0.620527	-0.343067	0.500588	-0.331438	-0.458832	0.228267	-0.234585	-0.118456	-0.340061	-0.112665	-0.628639	-0.499827	0.522862	-0.434973	0.403516	-0.239501	0.679785	0.998068	-0.774236	0.276302	-0.559387	-1.01729	-0.489394	-0.280123	0.0651473	-0.344617	-0.34644	0.674954	-0.350293	-0.733823	-0.303155	-0.135166	-0.31567	-0.734018	-0.2211	-0.214106	-0.242336	-0.27987	-0.716071	-0.346193	-1.11176	-1.38944	-0.176281
R13_d2	0.424035	-0.175117	-0.443914	0.286545	-0.716816	-0.422488	0.0845247	0.144092	0.155707	-0.331438	0.335165	-0.200117	-0.234585	-0.138591	-0.340061	-0.189791	0.356126	0.04484	0.0102418	-0.263355	0.163556	-0.239501	0.752218	-0.570145	-0.774236	-0.416534	0.843641	0.644948	-0.489394	-0.280123	-0.0960071	-0.0268769	-0.241849	0.88175	-0.350293	0.233619	-0.303155	-0.168478	-0.31567	-0.117733	-0.0247165	-0.214106	-0.242336	-1.26209	0.0579779	-0.346193	-0.116388	0.171232	-0.267843
R13_d3	0.871951	0.618954	-0.0311478	0.75084	0.645105	-0.403604	0.63032	0.258699	0.2144	-0.331438	0.354574	0.501488	-0.234585	0.194404	-0.340061	0.795164	-0.402162	1.13704	0.301379	-0.398944	-1.18639	-0.239501	2.74847	2.4593	1.91017	-0.524419	-0.559387	1.45555	1.40724	-0.280123	-0.0540337	0.857223	0.0750638	-0.782624	-0.350293	-0.733823	-0.303155	-0.154445	-0.31567	0.889906	0.624473	-0.214106	-0.242336	0.223832	0.791064	1.77025	0.404386	0.752023	-0.267843
R13_d4	0.0611055	0.585432	-0.565937	0.0188885	0.376326	-0.403082	0.0741068	-0.151273	-0.900549	-0.331438	-0.930041	-0.767662	-0.234585	-0.0615305	-0.340061	0.0501301	1.00435	0.15515	0.303209	-0.454975	0.651271	-0.239501	1.52234	1.09547	0.363374	-0.529941	1.11087	0.537994	-0.489394	-0.280123	-0.487918	0.033121	-0.459909	0.715984	-0.350293	0.13555	-0.303155	-0.420656	-0.31567	0.521005	0.30901	-0.214106	-0.242336	-1.26209	0.303351	2.90258	0.839436	0.557076	-0.267843
R13_d5	-0.79301	-0.145842	-0.518944	-0.971953	1.30845	-0.367259	-0.332803	-0.0455842	-0.976848	-0.331438	-0.0995118	-0.311679	-0.234585	-0.0284109	0.25252	0.185848	-0.417725	0.108942	0.247539	-0.395758	0.374746	-0.239501	1.63244	-0.570145	0.894454	-0.597817	-0.559387	0.30158	-0.489394	-0.280123	-0.164349	0.104421	-0.338991	-0.782624	-0.350293	-0.733823	-0.303155	-0.202253	-0.31567	0.070943	-0.114303	-0.214106	-0.242336	0.672639	-0.0557175	-0.346193	0.0435214	0.556812	-0.267843
R14_d1	0.390542	-0.0819189	-0.877708	0.612662	-1.37307	-0.454308	-0.485234	-0.15603	0.879142	-0.331438	-0.0652755	0.183975	-0.234585	-0.317299	-0.340061	-0.443412	-0.546451	-0.661665	0.292643	-0.383457	0.351738	-0.239501	-0.548584	1.04902	-0.774236	0.657275	-0.559387	-1.01729	-0.489394	-0.280123	0.363124	-0.363577	-0.459852	-0.782624	-0.350293	-0.733823	-0.303155	-0.147182	-0.31567	-0.911955	-0.171413	-0.214106	-0.242336	-0.277526	-0.874745	-0.346193	-1.11176	-0.580225	-0.169133
R14_d2	0.305019	-0.0110867	-0.870467	-0.20665	-0.932693	-0.43601	-0.254692	-0.132354	-0.142209	-0.331438	-0.430817	0.211611	-0.234585	-0.317299	-0.340061	-0.57333	0.240937	-0.62605	-0.256804	-0.313664	-0.343902	-0.239501	-0.548584	-0.570145	-0.774236	-0.29805	-0.559387	-0.0934695	1.10351	-0.280123	0.0541484	-0.433462	0.283411	-0.0927492	-0.350293	0.0463451	-0.303155	-0.21879	-0.31567	-0.609035	-0.405846	-0.214106	-0.242336	-0.272552	-0.499145	-0.346193	-0.263431	-0.179195	-0.139317
R14_d3	1.86393	0.717742	-0.420919	0.184138	0.281824	-0.453769	-0.506544	-0.643414	-0.657044	1.24644	-0.324993	-0.121915	-0.234585	-0.0648623	1.90477	-1.09911	-0.647848	0.29905	-0.838291	-0.414499	-1.18639	2.36936	-0.548584	1.41804	0.846719	-0.556283	-0.559387	0.590379	-0.489394	-0.280123	-0.274267	0.279432	-0.415923	-0.782624	-0.350293	0.268081	-0.303155	-0.245777	-0.31567	0.556473	0.145143	-0.214106	-0.242336	-0.0332448	0.168856	0.823065	0.35445	-0.174172	1.82262
R14_d4	2.00366	0.0660334	0.672507	-0.510997	-0.00676287	-0.436713	-0.0235422	-1.82882	-0.694301	-0.331438	0.0230467	-0.829071	-0.234585	-0.182368	-0.340061	-1.09911	0.245596	-0.45602	-0.0630345	-0.212981	0.332678	-0.239501	-0.548584	-0.570145	-0.774236	-0.570814	0.68156	-0.136604	-0.489394	-0.280123	-0.384382	-0.354086	-0.456547	-0.179806	-0.350293	0.213535	-0.303155	-0.253459	-0.31567	0.103459	-0.278553	-0.214106	-0.242336	-0.0564392	-0.195821	1.75242	0.336656	0.0296612	-0.267843
R14_d5	0.356322	0.463916	-0.728977	-1.13781	1.11761	-0.410017	-0.647524	-0.335558	-1.01731	-0.331438	-1.42375	-1.09533	-0.234585	-0.0384434	0.121044	0.155543	-0.439366	0.115448	-0.838291	-0.406904	-0.0149134	-0.239501	-0.548584	-0.570145	0.776347	-0.56023	-0.559387	0.449802	-0.489394	-0.280123	-0.140344	-0.00667959	-0.149977	-0.782624	1.87905	0.231266	-0.303155	-0.251153	-0.31567	0.402833	-0.358115	-0.131477	-0.242336	-0.202992	0.0483947	1.72458	0.191446	0.165954	-0.267843
R15_d1	-0.343672	-0.56192	-0.757586	0.972178	-1.26696	-0.459834	-0.363214	-0.108155	0.468417	1.34399	-0.103017	0.344099	-0.234585	-0.175286	1.02243	-1.09911	-0.555531	-0.533207	-0.210002	-0.353272	0.492072	-0.239501	-0.548584	1.08698	-0.774236	-0.122679	-0.559387	-1.01729	-0.489394	-0.280123	0.479433	-0.194184	-0.154979	-0.782624	-0.350293	-0.733823	-0.303155	-0.185398	-0.31567	-0.712436	0.0313835	-0.214106	-0.242336	-0.256799	-0.480651	-0.346193	-0.310001	-0.428723	-0.132373
R15_d2	0.103665	-0.462554	-0.695891	-0.00816961	-0.832803	-0.420114	-0.227011	-0.0858054	-0.661785	-0.331438	0.0384132	-0.110378	-0.234585	-0.317299	-0.340061	-1.09911	0.643831	-0.338653	0.0274668	-0.414932	-1.18639	1.95189	-0.548584	-0.570145	-0.774236	-0.515501	0.921558	0.0468934	0.937821	-0.280123	-0.0465235	-0.139146	-0.393185	-0.782624	1.8479	-0.733823	-0.303155	-0.239351	-0.31567	-0.380185	-0.111388	-0.214106	-0.242336	-0.535757	-0.0896958	-0.346193	-0.0249486	-0.303769	-0.267843
R15_d3	0.096708	0.0127462	1.45264	0.159053	0.259416	-0.397036	-0.389226	-0.264382	-0.866413	-0.331438	-0.194449	-0.0181819	-0.234585	-0.0310078	-0.340061	-0.211842	-0.552926	0.254392	-0.838291	-0.0259576	0.492005	-0.239501	-0.548584	0.759472	0.777257	-0.632599	-0.559387	0.431293	-0.489394	-0.280123	0.0855199	0.107708	-0.446265	-0.194508	-0.350293	-0.733823	-0.303155	-0.420656	-0.31567	0.342177	0.0304902	-0.214106	-0.242336	0.230846	0.328932	1.94244	0.142868	-0.176726	-0.267843
R15_d4	0.708757	-0.147244	2.09918	-0.0685353	0.333397	-0.344591	-0.0721534	0.0744393	-1.21434	-0.331438	0.0586676	-0.109876	-0.234585	-0.135266	-0.340061	-0.404721	0.573405	-0.0666304	-0.838291	0.0329931	-0.305175	-0.239501	-0.548584	-0.570145	0.271198	-0.551984	1.1336	0.0674634	-0.489394	-0.280123	-0.128297	-0.0662171	-0.454711	-0.782624	2.00387	0.472517	-0.303155	-0.420656	-0.31567	0.457954	0.310553	0.0373966	-0.242336	-0.470244	0.402613	1.89743	0.982202	0.160887	-0.267843
R15_d5	0.000794346	-0.199287	-0.0101353	-1.08373	1.19992	-0.295086	-0.646842	-0.258831	-1.03546	-0.331438	-0.665156	0.355518	-0.234585	-0.0325614	0.228631	0.592424	-0.406639	-0.0942291	-0.838291	-0.398405	-1.18639	-0.239501	-0.548584	-0.570145	0.191542	-0.600699	-0.559387	0.0982367	-0.489394	-0.280123	0.30326	-0.141115	-0.253546	-0.782624	-0.350293	-0.733823	-0.303155	-0.420656	-0.31567	-0.0312242	-0.239101	-0.154577	0.421275	-0.92566	-0.0478455	-0.346193	0.201108	0.217183	-0.267843
R16_d1	-1.94113	-1.41577	-1.66163	-2.04696	-1.93108	0.533829	-1.99066	-1.4098	1.4705	1.47627	-1.4634	-1.53594	0.121158	-0.317299	-0.340061	-1.09911	-1.3534	-1.4184	1.12874	-0.378735	-1.18639	-0.239501	0.265078	-0.570145	-0.774236	-0.467198	-0.559387	-1.01729	-0.489394	3.91007	-1.29146	-1.28116	-0.922215	0.538793	-0.350293	-0.733823	1.37522	-0.11773	1.12921	-1.34387	-1.56407	-0.214106	-0.242336	-1.26209	-1.35298	-0.346193	-1.11176	-1.38944	-0.267843
R16_d2	-1.67411	-1.3691	0.537615	-1.36122	-1.46172	1.15075	-1.31307	-1.2159	-0.766441	1.17143	-1.51796	-1.53594	0.722224	-0.317299	1.19783	-1.09911	-0.0706407	-1.42564	0.445633	1.61773	-1.18639	-0.239501	-0.548584	-0.570145	-0.774236	-0.342206	0.156436	-1.01729	-0.489394	2.13648	-0.509571	-1.28116	-0.413353	0.519326	-0.350293	-0.733823	2.36786	-0.118179	-0.31567	-1.26319	-1.56407	-0.214106	-0.242336	-1.26209	-1.30611	-0.346193	-1.11176	-1.38944	-0.267843
R16_d3	-1.82043	-1.37819	0.94171	-1.91771	-0.972306	1.17662	-1.05029	-0.899541	-0.730542	-0.331438	-1.36099	-1.53594	0.857049	-0.317299	-0.340061	-0.463118	-0.7737	-1.42564	-0.00836985	2.65494	-1.18639	-0.239501	-0.548584	-0.570145	-0.774236	-0.392318	-0.559387	-1.01729	-0.489394	1.42225	-0.237342	-1.28116	-0.154981	0.409879	-0.350293	-0.733823	1.93286	-0.101113	-0.31567	-1.20885	-1.47406	-0.102225	0.443844	-1.26209	-1.27014	-0.346193	-1.11176	-1.38944	-0.267843
R16_d4	-1.09541	-0.508687	1.97569	-1.45172	-0.568632	1.16528	-0.703643	-0.921007	-0.831681	-0.331438	-0.700948	-1.53594	2.01927	-0.317299	-0.340061	-0.624638	-0.761897	-0.801978	0.628962	1.04939	-1.18639	-0.239501	-0.548584	-0.570145	-0.774236	-0.394588	-0.559387	-1.01729	-0.489394	1.21205	0.106982	-1.28116	0.0651863	0.514795	-0.350293	-0.733823	1.77564	-0.0680119	-0.31567	-1.10255	-1.56407	-0.072136	-0.242336	-1.26209	-1.22161	-0.346193	-1.11176	-0.577013	-0.267843
R16_d5	-1.87432	-0.843076	2.35189	-2.28439	-0.279958	0.751965	-1.23746	-1.03308	-1.1488	-0.331438	-1.43964	-1.53594	1.57196	-0.317299	-0.340061	-0.47041	-0.854205	-1.42564	0.0312515	3.36865	-1.18639	-0.239501	-0.548584	-0.570145	-0.774236	-0.447747	-0.559387	-1.01729	-0.489394	0.651375	0.0756865	-1.28116	-0.102552	0.312657	-0.350293	-0.733823	0.993625	-0.14145	-0.31567	-1.19773	-1.56407	-0.0460469	0.461892	-1.26209	-1.27437	-0.346193	-1.11176	-0.696334	-0.267843
R17_d1	-0.324036	-1.04101	-0.63404	1.11232	-1.22163	-0.476837	-0.257916	-1.64873	0.390269	1.79629	0.0162586	0.387731	-0.234585	-0.0843411	2.51975	-1.09911	-0.24071	-0.264187	1.76477	-0.339762	1.39069	-0.239501	2.00485	1.60134	-0.774236	1.21924	-0.559387	-1.01729	-0.489394	-0.280123	0.514302	-0.0668623	-0.448573	-0.782624	-0.350293	-0.733823	-0.303155	-0.0751586	-0.31567	-0.526847	0.0936033	-0.214106	-0.242336	0.0197061	-0.579603	-0.346193	-1.11176	-0.454404	-0.267843
R17_d2	0.0484872	-1.0499	-0.556192	0.258802	-0.722395	-0.337697	-0.0532701	0.641808	-0.151364	-0.331438	0.614454	0.24538	-0.234585	-0.317299	-0.340061	-0.268616	0.584431	-0.297449	0.0833078	-0.417158	0.0617322	-0.239501	0.885608	-0.570145	-0.774236	-0.2931	0.894294	-1.01729	1.7447	-0.280123	0.284918	-0.174911	0.37345	1.0977	-0.350293	0.234097	-0.303155	-0.125158	-0.31567	-0.426824	-0.114274	-0.214106	-0.242336	0.40769	-0.393992	-0.346193	0.0193422	0.317565	-0.267843
R17_d3	0.0996773	0.954125	-0.195589	0.486686	0.450061	-0.331787	0.0270999	0.278223	0.230145	-0.331438	0.537748	0.326107	-0.234585	0.123065	-0.340061	1.0685	-0.412786	0.638607	-0.0977456	-0.420985	0.47568	-0.239501	1.50533	1.01121	0.726024	-0.491858	-0.559387	0.825233	-0.489394	-0.280123	0.208244	0.436142	-0.107322	-0.782624	-0.350293	-0.733823	-0.303155	-0.149387	-0.31567	0.440369	0.248439	-0.214106	-0.242336	0.34064	0.200392	-0.346193	0.213463	0.505935	2.63595
R17_d4	-0.427258	0.299031	-0.42193	-0.105219	0.263796	-0.278201	0.00284889	0.309008	-0.304636	-0.331438	0.0487607	-0.0456187	-0.234585	0.0271048	-0.340061	0.475339	-0.239137	0.185703	0.0856721	-0.396483	0.268278	-0.239501	1.44562	-0.570145	0.31653	-0.511672	-0.559387	0.276196	-0.489394	-0.280123	0.220722	0.299319	0.372353	0.760819	-0.350293	-0.733823	-0.303155	-0.170396	-0.31567	0.157503	0.0950103	-0.214106	-0.242336	0.624159	0.000658002	-0.346193	0.200563	0.69279	-0.267843
R17_d5	-0.798129	-0.0635494	-0.774526	-1.1811	0.94249	-0.233926	-0.513825	-0.0430382	-0.983075	-0.331438	0.0219303	-0.521566	-0.234585	-0.167207	-0.340061	-0.287841	-0.234877	-0.580785	-0.838291	-0.390713	-0.762518	-0.239501	-0.548584	-0.570145	-0.774236	-0.504519	-0.559387	-1.01729	-0.489394	-0.280123	-0.0619642	-0.276781	-0.104222	0.663412	-0.350293	-0.733823	-0.303155	-0.173948	-0.31567	-0.458369	-0.514235	-0.0101758	-0.242336	-0.0835604	-0.787434	-0.346193	-0.213439	0.301076	-0.267843
R18_d1	-0.00904344	0.308184	-0.658918	1.02666	-1.23969	-0.461881	-0.396239	-0.0308394	0.36322	0.982453	-0.083806	0.458705	-0.234585	-0.11187	-0.340061	0.0985654	-0.420797	-0.271803	-0.161344	-0.359023	0.656312	-0.239501	-0.548584	1.27046	-0.774236	0.215706	-0.559387	-1.01729	-0.489394	-0.280123	0.446529	-0.0563029	-0.536985	0.103268	-0.350293	-0.733823	-0.303155	-0.138842	-0.31567	-0.58297	0.00365555	-0.214106	-0.242336	0.0480822	-0.45652	-0.346193	-1.11176	-1.38944	-0.144758
R18_d2	0.139996	0.636514	-0.330408	0.477349	-0.576877	-0.395227	-0.236171	-0.00123944	-0.413303	-0.331438	0.349217	-0.0860949	-0.234585	-0.0749389	-0.340061	-0.391918	0.0235232	0.121594	-0.838291	-0.403868	1.03016	-0.239501	-0.548584	0.970033	0.311581	-0.567476	-0.559387	0.489097	1.16056	-0.280123	-0.140552	0.284932	-0.455376	0.0270796	-0.350293	0.234424	-0.303155	-0.19843	-0.31567	0.607549	0.312574	-0.214106	-0.242336	0.601571	0.326295	0.0294246	0.352612	-0.343138	6.02789
R18_d3	1.32058	0.819122	0.202255	0.413149	0.426459	-0.343975	-0.122433	0.253274	-0.0591023	-0.331438	-0.8586	-0.577166	-0.234585	0.0312585	-0.340061	-0.151265	-0.243401	0.504368	-0.838291	-0.392777	0.940881	-0.239501	-0.548584	1.28181	0.864816	-0.449919	-0.559387	0.539388	-0.489394	-0.280123	0.310014	0.392382	-0.149759	-0.782624	2.25318	-0.733823	-0.303155	-0.167711	-0.31567	0.61591	0.36387	-0.214106	-0.242336	0.494153	0.54108	-0.346193	0.530689	0.152493	-0.267843
R18_d4	0.674689	0.924386	0.970852	0.260854	0.617991	-0.285966	0.0189566	0.191282	-0.86263	-0.331438	-0.416726	0.948845	-0.234585	-0.0478903	-0.340061	-0.386788	1.27891	0.365277	-0.838291	-0.381141	0.705485	-0.239501	-0.548584	-0.570145	0.521935	-0.367038	1.55041	0.471425	-0.489394	-0.280123	0.319455	0.438493	-0.162177	-0.782624	2.96312	0.514673	-0.303155	-0.140133	-0.31567	0.710475	0.517215	-0.214106	0.885506	0.340919	0.606655	-0.346193	1.16493	0.338645	-0.267843
R18_d5	-0.75691	0.508829	1.48212	-0.608494	1.76535	-0.143925	0.492676	0.635817	-0.584195	-0.331438	0.112206	0.0703437	-0.234585	-0.125195	-0.340061	-0.286036	-0.100118	-0.0985404	-0.838291	-0.364096	-0.392646	-0.239501	-0.548584	-0.570145	-0.774236	-0.128008	-0.559387	-1.01729	-0.489394	-0.280123	-1.29146	0.41588	0.491594	-0.782624	-0.350293	-0.733823	-0.303155	-0.0584254	-0.31567	0.278388	0.200743	-0.214106	1.30145	0.483411	-0.144797	-0.346193	0.807282	0.659331	-0.267843
R19_d1	0.168106	0.259162	-0.559593	1.36572	-1.17967	-0.41878	0.199212	0.546543	1.95217	-0.331438	0.684881	0.768746	-0.234585	-0.317299	-0.340061	-0.220473	-0.207533	-0.401914	0.767635	-0.359141	0.874703	-0.239501	-0.548584	1.72907	-0.774236	1.12501	-0.559387	-1.01729	-0.489394	-0.280123	0.925684	0.02181	-0.155065	-0.782624	-0.350293	-0.733823	-0.303155	-0.0323237	-0.31567	-0.762381	0.30209	-0.214106	-0.242336	0.13599	-0.712147	-0.346193	-1.11176	-0.240353	-0.135571
R19_d2	-0.0272159	0.342886	0.0736623	0.514076	-0.649483	-0.392798	0.50814	0.580164	0.583558	-0.331438	0.165812	0.805778	-0.234585	-0.317299	-0.340061	-0.394564	0.910559	-0.35419	-0.0125787	-0.265618	-0.0574541	-0.239501	-0.548584	-0.570145	-0.774236	-0.155128	-0.559387	0.22063	1.77253	-0.280123	0.511656	-0.0774273	0.840908	0.196998	-0.350293	0.374016	-0.303155	-0.134006	-0.31567	-0.356469	-0.01205	-0.214106	-0.242336	0.143053	-0.208842	-0.346193	0.0928693	0.329109	-0.0956177
R19_d3	0.831685	1.186	-0.290496	0.862432	0.763655	-0.418015	0.170657	-0.145542	-0.106321	1.90915	0.316083	0.358853	-0.234585	0.0209661	2.8476	-1.09911	-0.351517	0.885444	-0.838291	-0.362713	-1.18639	3.46508	-0.548584	2.25308	1.39784	-0.501161	-0.559387	1.13699	-0.489394	-0.280123	0.0715793	0.934882	-0.0961999	-0.782624	-0.350293	0.688881	-0.303155	-0.172328	-0.31567	1.20531	0.726276	-0.214106	-0.242336	0.482869	0.686279	1.22061	0.97026	0.336242	2.53338
R19_d4	0.170849	0.42868	-0.226371	0.0365147	0.399391	-0.393795	0.81788	-1.82882	-0.156245	-0.331438	0.810299	-0.588736	-0.234585	-0.136491	-0.340061	-1.09911	0.917174	-0.126349	0.262573	-0.130703	0.849163	-0.239501	-0.548584	-0.570145	-0.774236	-0.520632	1.20276	0.16283	-0.489394	-0.280123	-0.0759742	0.035286	-0.150636	0.0733782	-0.350293	0.611425	-0.303155	-0.183237	-0.31567	0.598273	0.158522	-0.214106	-0.242336	0.449933	0.197612	2.46595	0.944992	0.625686	-0.267843
R19_d5	-0.54519	0.291198	0.00748319	-0.746704	1.56307	-0.355348	-0.0113331	0.231771	-0.674099	-0.331438	-0.852986	-0.888705	-0.234585	-0.0694315	-0.340061	-0.360592	-0.315179	-0.276922	-0.838291	-0.140889	-0.515061	-0.239501	-0.548584	-0.570145	-0.220162	-0.296289	-0.559387	0.199039	-0.489394	-0.280123	0.278721	0.238156	0.229185	-0.782624	-0.350293	-0.733823	-0.303155	-0.151308	-0.31567	0.556156	-0.111815	-0.214106	-0.242336	0.348499	-0.132482	-0.346193	0.419619	0.858956	-0.267843
R20_d1	-0.0563767	0.0838833	-0.82253	0.960711	-1.24608	-0.415455	0.60143	0.181657	0.802401	-0.331438	-0.330363	0.286482	-0.234585	-0.317299	-0.340061	-1.09911	-1.3534	-0.517061	1.56858	-0.34056	1.1451	-0.239501	-0.548584	-0.570145	-0.774236	1.90634	-0.559387	-1.01729	-0.489394	-0.280123	-1.29146	-1.28116	-1.35628	-0.782624	-0.350293	-0.733823	-0.303155	-0.420656	-0.31567	-0.794035	0.100714	-0.214106	-0.242336	0.329213	-0.715064	-0.346193	-1.11176	-1.38944	-0.267843
R20_d2	0.497806	0.751805	1.04865	0.160314	-0.481255	-0.279124	1.31513	0.654408	0.211728	-0.331438	1.18834	0.685773	-0.234585	-0.0863858	-0.340061	0.303763	0.644505	0.23192	0.829062	0.00529724	-1.18639	-0.239501	1.94513	-0.570145	0.706839	-0.328869	1.67893	0.537513	2.73714	-0.280123	0.0717925	1.14596	0.326708	0.8218	-0.350293	2.3782	-0.303155	-0.0798046	3.49021	-0.0472096	1.05623	-0.214106	-0.242336	2.22521	0.242168	-0.346193	0.0805674	0.546103	-0.167733
R20_d3	0.685875	1.04307	1.27867	-0.0925321	0.211933	-0.218954	0.7838	0.459728	0.926389	-0.331438	1.6341	0.813678	-0.234585	0.172429	-0.340061	1.67474	-0.211091	0.649122	0.171081	-0.0357234	0.792038	-0.239501	1.08142	-0.570145	1.25139	-0.528679	-0.559387	0.784048	2.19955	-0.280123	-1.29146	1.31605	0.20816	0.937101	-0.350293	0.468618	-0.303155	-0.10016	-0.31567	0.427192	0.752969	-0.214106	-0.242336	1.09206	0.403453	-0.346193	0.224338	1.0215	-0.267843
R20_d4	0.431237	0.812452	1.13754	-0.674561	0.492719	-0.21222	0.502164	0.230558	0.108624	-0.331438	1.32771	0.539137	-0.234585	0.173243	-0.340061	1.36589	-0.0809391	0.33283	0.323857	0.37496	1.198	-0.239501	1.35991	-0.570145	1.06169	-0.560178	-0.559387	0.282024	1.96886	-0.280123	0.236545	1.06568	-0.0900063	0.714479	-0.350293	0.692051	-0.303155	-0.420656	-0.31567	0.233986	0.632368	-0.148999	-0.242336	0.607488	0.147492	-0.346193	0.124476	0.804044	-0.267843
R20_d5	-0.0178007	0.303115	1.28751	-0.855944	-0.224882	-0.181879	0.224595	0.519036	-0.668683	-0.331438	-0.0924671	-0.421329	-0.234585	-0.037768	-0.340061	0.330331	-0.217123	-0.193205	0.618259	0.384047	-1.18639	-0.239501	-0.548584	-0.570145	-0.774236	-0.452742	-0.559387	-1.01729	-0.489394	-0.280123	0.171284	0.188043	0.286216	-0.782624	-0.350293	-0.733823	-0.303155	-0.134362	-0.31567	-0.15872	-0.182584	-0.214106	1.0074	0.770281	-0.449256	-0.346193	0.0360949	0.641851	-0.267843
R21_d1	-0.403619	-1.67508	-1.20351	1.2473	-0.855372	-0.369909	1.51256	1.47561	3.05663	-0.331438	1.61171	2.40995	-0.234585	-0.317299	-0.340061	-1.09911	-1.3534	0.84532	-0.838291	-0.38231	2.49497	-0.239501	-0.548584	-0.570145	-0.774236	1.01364	-0.559387	-1.01729	-0.489394	-0.280123	-1.29146	-1.28116	-1.35628	1.70489	-0.350293	-0.733823	-0.303155	-0.420656	-0.31567	-0.232054	0.888788	-0.214106	-0.242336	0.703041	0.303301	-0.346193	-1.11176	-1.38944	-0.267843
R21_d2	0.116959	-1.28341	0.190586	0.75421	-0.102549	-0.286347	1.84382	1.61581	1.81057	3.48499	2.26151	1.58644	-0.234585	-0.317299	3.8583	-1.09911	2.1436	0.498304	-0.838291	0.0400613	1.07399	-0.239501	-0.548584	-0.570145	-0.774236	-0.0627453	2.20574	0.803182	3.38988	-0.280123	2.52179	0.750768	0.708471	-0.782624	-0.350293	1.7282	-0.303155	0.0593498	3.55432	0.133034	0.953654	-0.214106	-0.242336	1.50274	0.780756	-0.346193	0.58926	1.43671	-0.267843
R21_d3	0.95752	0.71315	0.59477	-0.291256	1.44521	-0.180272	2.09688	2.14081	2.02483	-0.331438	2.41356	1.90424	-0.234585	0.277702	-0.340061	1.69346	0.55466	2.02141	-0.838291	0.0285952	2.46941	-0.239501	3.18128	-0.570145	1.60744	-0.314416	-0.559387	1.39063	-0.489394	-0.280123	2.93687	1.68228	1.36657	-0.782624	-0.350293	1.72079	-0.303155	-0.420656	-0.31567	1.61866	1.47227	-0.214106	-0.242336	1.91996	1.70055	-0.346193	1.36875	2.16317	-0.267843
R21_d4	1.56013	0.645299	1.81157	-0.350589	1.32186	-0.106095	2.09052	2.01749	0.74146	-0.331438	2.56288	1.29063	-0.234585	0.290402	-0.340061	1.13046	0.642354	1.74448	-0.838291	0.401391	2.14711	-0.239501	-0.548584	-0.570145	1.65374	-0.458902	-0.559387	1.27748	-0.489394	-0.280123	2.01684	1.69563	1.11933	-0.782624	-0.350293	1.42184	-0.303155	-0.420656	-0.31567	1.59564	1.49004	-0.00334056	-0.242336	1.04875	1.66984	-0.346193	1.31715	2.20665	-0.267843
R21_d5	0.398939	0.198606	1.23006	-0.659307	2.3054	-0.114353	1.0043	0.678588	-0.302509	-0.331438	1.10907	0.628004	-0.234585	10.1712	-0.340061	0.484293	0.265002	0.0489399	0.162569	0.351916	-1.18639	-0.239501	-0.548584	-0.570145	-0.774236	-0.355197	-0.559387	1.14165	-0.489394	-0.280123	1.53914	1.15815	0.48061	1.27579	-0.350293	1.21657	-0.303155	-0.0539047	-0.31567	1.09894	0.616259	-0.214106	1.22687	0.919555	0.928109	-0.346193	0.911058	1.76711	-0.267843
R22_d1	-0.658287	0.212613	-1.29928	1.05097	-1.25675	-0.421865	0.244107	0.213674	1.32124	-0.331438	0.251989	0.899319	-0.234585	-0.317299	-0.340061	-1.09911	-1.3534	-0.463908	-0.838291	-0.401368	0.902271	-0.239501	-0.548584	-0.570145	-0.774236	0.230741	-0.559387	-1.01729	-0.489394	-0.280123	-1.29146	-1.28116	-1.35628	0.0830618	-0.350293	-0.733823	-0.303155	-0.420656	-0.31567	-0.771255	0.143799	-0.214106	-0.242336	-0.305568	-0.717196	-0.346193	-1.11176	-1.38944	-0.267843
R22_d2	0.797096	1.99903	-0.697381	0.0640204	-0.804111	-0.43014	-0.210461	-0.0733599	0.33205	-0.331438	0.0187424	-0.204076	-0.234585	-0.317299	-0.340061	-1.09911	0.210974	-0.494478	-0.264131	-0.302963	-0.246893	-0.239501	-0.548584	0.539746	-0.774236	-0.476974	0.882921	0.0428953	1.16844	-0.280123	0.11212	-0.341106	-0.0300992	-0.0985447	-0.350293	0.493843	-0.303155	-0.209179	2.08918	-0.381269	-0.18079	-0.214106	-0.242336	0.64909	-0.186573	-0.346193	-0.184201	-0.0446414	-0.267843
R22_d3	0.604475	2.22446	-0.715198	0.460561	0.48654	-0.418373	-0.0382735	0.240962	0.260309	-0.331438	0.0771235	0.0516469	-0.234585	0.0194853	-0.340061	0.101239	-0.335514	0.865547	-0.838291	-0.315937	-1.18639	2.19754	-0.548584	1.77773	1.33972	-0.655127	-0.559387	1.13984	-0.489394	-0.280123	-0.230716	0.43357	-0.361956	-0.782624	-0.350293	0.898296	-0.303155	-0.420656	-0.31567	1.0355	0.548955	-0.214106	-0.242336	0.0986056	1.12757	1.53948	0.907747	0.433957	-0.267843
R22_d4	0.644355	1.11127	-0.000425439	0.384279	0.706485	-0.378279	0.34724	0.3322	-0.544768	-0.331438	0.574159	0.0223777	-0.234585	0.0218166	-0.340061	-0.314071	1.27906	0.745325	-0.838291	-0.399038	1.22632	-0.239501	-0.548584	1.47338	1.19855	-0.563625	1.88308	1.00944	-0.489394	-0.280123	0.0228301	0.835809	-0.119877	-0.782624	2.55766	2.09022	-0.303155	-0.420656	-0.31567	1.35901	0.856266	-0.214106	-0.242336	0.598999	1.08138	1.38324	1.48532	0.60186	-0.267843
R22_d5	0.0847945	0.486225	-0.585441	-0.705967	1.5153	-0.285537	0.622357	0.57719	-0.891225	-0.331438	0.133118	0.890175	-0.234585	-0.129274	-0.340061	-1.09911	0.0700928	-0.081406	-0.838291	-0.370543	-1.18639	-0.239501	-0.548584	-0.570145	-0.774236	-0.416943	1.00682	-1.01729	-0.489394	-0.280123	-1.29146	0.441997	-1.35628	-0.782624	3.21569	-0.733823	-0.303155	-0.420656	-0.31567	-1.35188	-1.56407	-0.214106	-0.242336	0.823711	0.0252298	-0.346193	-1.11176	0.695459	-0.267843
[truncated: 17 more columns]
